# Supplementary material for: Shaped by context: Evolutionary trajectories of desiccation tolerance in land plants
Source: Am J Bot. 2026 Mar 24;113(4):e70180. doi: 10.1002/ajb2.70180 (PMC13103618; doi:10.1002/ajb2.70180)
Supplement: Supplementary file 1 — Appendix S1. DT species table. [file AJB2-113-e70180-s001.xlsx]

## Sheet: Sheet 1 - Appendix-S1_DT_Specie
Marks et al.—American Journal of Botany 2026—Appendix S1
Appendix S1. Curated list of dessication-tolerant species.
Division	Class	Order	Family	Genus	Epithet	Species	Citation	Authority
Bryophyta	Bryopsida	Orthotrichales	Orthotrichaceae	Orthotrichum	anomalum	Orthotrichum anomalum	Alpert & Oliver 2002	NA
Bryophyta	Bryopsida	Grimmiales	Grimmiaceae	Grimmia	orbicularis	Grimmia orbicularis	Alpert 1979	NA
Bryophyta	Bryopsida	Pottiales	Pottiaceae	Weissia	controversa	Weissia controversa	Alpert 1979	NA
Bryophyta	Bryopsida	Pottiales	Pottiaceae	Syntrichia	pagorum	Syntrichia pagorum	Alpert 1979, Stark et al 2016	NA
Bryophyta	Bryopsida	Grimmiales	Grimmiaceae	Schistidium	apocarpum	Schistidium apocarpum	Alpert and Oechel 1987, Proctor 2010	NA
Pteridophytes	Polypodiopsida	Polypodiales	Pteridaceae	Adiantum	raddianum	Adiantum raddianum	Banupriya at al 2020	C. Presl
Angiosperms	Eudicots	Caryophyllales	Cactacese	Blossfeldia	liliputana	Blossfeldia liliputana	Barthlott and Porembski 1996	NA
Bryophyta	Polytrichopsida	Polytrichales	Polytrichaceae	Atrichum	undulatum	Atrichum undulatum	Beckett et al 2000	NA
Bryophyta	Polytrichopsida	Polytrichales	Polytrichaceae	Atrichum	androgynum	Atrichum androgynum	Beckett et al 2005	NA
Angiosperms	Magnoliopsida	Poales	Cyperaceae	Coleochloa	microcephala	Coleochloa microcephala	Benko 2002	Nelmes
Angiosperms	Eudicots	Lamiales	Gesneriaceae	Haberlea	rhodopensis	Haberlea rhodopensis	Bewley and Krochko 1982, Muller et al 1997	Friv.
Angiosperms	Eudicots	Lamiales	Gesneriaceae	Ramonda	nathaliae	Ramonda nathaliae	Bewley and Krochko 1982, Muller et al 1997	Pančić & Petrovič
Angiosperms	Eudicots	Lamiales	Gesneriaceae	Conandron	ramondioides	Conandron ramondioides	Blomstedt 2018	NA
Angiosperms	Eudicots	Lamiales	Gesneriaceae	Opithandra	primuloides	Opithandra primuloides	Blomstedt 2018	NA
Angiosperms	Magnoliopsida	Poales	Cyperaceae	Cyperus	(previously	Cyperus (previously Kyllinga) nervosa	Blomstedt 2018	NA
Angiosperms	Magnoliopsida	Poales	Cyperaceae	Carex	pachystillis	Carex pachystillis	Blomstedt 2018, Proctor and Tuba 2002	NA
Angiosperms	Magnoliopsida	Asparagales	Boryaceae	Borya	scirpioides	Borya scirpioides	Blomstedt et al 2018	NA
Angiosperms	Magnoliopsida	Poales	Poaceae	Micraira	lazaridis	Micraira lazaridis	Blomstedt et al 2018	L.G. Clark, Wendel & Craven
Angiosperms	Magnoliopsida	Poales	Poaceae	Micraira	multinerva	Micraira multinerva	Blomstedt et al 2018	NA
Angiosperms	Magnoliopsida	Poales	Poaceae	Micraira	viscidula	Micraira viscidula	Blomstedt et al 2018	Lazarides
Angiosperms	Magnoliopsida	Poales	Poaceae	Tripogon	major	Tripogon major	Blomstedt et al 2018	Hook. f.
Angiosperms	Magnoliopsida	Poales	Cyperaceae	Cyperus	(previously	Cyperus (previously Kyllinga) alata	Bomstedt 2018, Gaff 1977	NA
Marchantiophyta	Marchantiopsida	Marchantiales	Ricciaceae	Riccia	macrocarpa	Riccia macrocarpa	Breuil-See 1993	NA
Bryophyta	Bryopsida	Pottiales	Pottiaceae	Aloina	aloides	Aloina aloides	Brinda et al 2016	NA
Pteridophytes	Polypodiopsida	Polypodiales	Pteridaceae	Cheilanthes	albomarginata	Cheilanthes albomarginata	Chaitra et al. 2017	NA
Marchantiophyta	Jungermanniopsida	Porellales	Frullaniaceae	Frullania	dilatata	Frullania dilatata	Clausen 1952, Hearnshaw & Protcor 1982, Deltoro et al 1998	NA
Marchantiophyta	Jungermanniopsida	Jungermanniales	Adelanthaceae	Jamesoniella	carringtonii	Jamesoniella carringtonii	Clausen 1964	NA
Marchantiophyta	Jungermanniopsida	Jungermanniales	Blepharostomataceae	Blepharostoma	trichophyllum	Blepharostoma trichophyllum	Clausen 1964	NA
Marchantiophyta	Jungermanniopsida	Jungermanniales	Cephaloziaceae	Cephalozia	pleniceps	Cephalozia pleniceps	Clausen 1964	NA
Marchantiophyta	Jungermanniopsida	Jungermanniales	Gymnomitriaceae	Gymnomitrion	corallioides	Gymnomitrion corallioides	Clausen 1964	NA
Marchantiophyta	Jungermanniopsida	Jungermanniales	Herbertaceae	Herbertus	aduncus	Herbertus aduncus	Clausen 1964	NA
Marchantiophyta	Jungermanniopsida	Jungermanniales	Lepidoziaceae	Bazzania	tricrenata	Bazzania tricrenata	Clausen 1964	NA
Marchantiophyta	Jungermanniopsida	Jungermanniales	Lophocoleaceae	Lophocolea	fragrans	Lophocolea fragrans	Clausen 1964	NA
Marchantiophyta	Jungermanniopsida	Jungermanniales	Lophoziaceae	Lophozia	alpestris	Lophozia alpestris	Clausen 1964	NA
Marchantiophyta	Jungermanniopsida	Jungermanniales	Lophoziaceae	Tritomaria	exsectiformis	Tritomaria exsectiformis	Clausen 1964	NA
Marchantiophyta	Jungermanniopsida	Jungermanniales	Lophoziaceae	Tritomaria	quinquedentata	Tritomaria quinquedentata	Clausen 1964	NA
Marchantiophyta	Jungermanniopsida	Jungermanniales	Mastigophoraceae	Mastigophora	woodsii	Mastigophora woodsii	Clausen 1964	NA
Marchantiophyta	Jungermanniopsida	Jungermanniales	Myliaceae	Mylia	taylori	Mylia taylori	Clausen 1964	NA
Marchantiophyta	Jungermanniopsida	Jungermanniales	Scapaniaceae	Diplophyllum	albicans	Diplophyllum albicans	Clausen 1964	NA
Marchantiophyta	Jungermanniopsida	Metzgeriales	Aneuraceae	riccardia	pinguis	riccardia pinguis	Clausen 1964	NA
Marchantiophyta	Jungermanniopsida	Metzgeriales	Metzgeriaceae	Metzgeria	conjugata	Metzgeria conjugata	Clausen 1964	NA
Marchantiophyta	Jungermanniopsida	Metzgeriales	Metzgeriaceae	Metzgeria	furcata	Metzgeria furcata	Clausen 1964	NA
Marchantiophyta	Jungermanniopsida	Pleuroziales	Pleuroziaceae	Pleurozia	purpurea	Pleurozia purpurea	Clausen 1964	NA
Marchantiophyta	Jungermanniopsida	Porellales	Frullaniaceae	Frullania	germana	Frullania germana	Clausen 1964	NA
Marchantiophyta	Jungermanniopsida	Porellales	Lejeuneaceae	Lejeunea	patens	Lejeunea patens	Clausen 1964	NA
Marchantiophyta	Jungermanniopsida	Porellales	Radulaceae	Radula	aquilegia	Radula aquilegia	Clausen 1964	NA
Marchantiophyta	Jungermanniopsida	Porellales	Radulaceae	Radula	complanata	Radula complanata	Clausen 1964	NA
Marchantiophyta	Jungermanniopsida	Ptilidiales	Ptilidiaceae	Ptilidium	ciliare	Ptilidium ciliare	Clausen 1964	NA
Marchantiophyta	Jungermanniopsida	Ptilidiales	Ptilidiaceae	Ptilidium	pulcherrimum	Ptilidium pulcherrimum	Clausen 1964	NA
Marchantiophyta	Marchantiopsida	Marchantiales	Aytoniaceae	Mannia	fragrans	Mannia fragrans	Clausen 1964	NA
Marchantiophyta	Marchantiopsida	Marchantiales	Scapaniaceae	Scapania	aspera	Scapania aspera	Clausen 1964	NA
Bryophyta	Bryopsida	Dicranales	Leucobryaceae	Campylopus	pyriformis	Campylopus pyriformis	Cruz de Carvalho 2019	NA
Bryophyta	Bryopsida	Hypnales	Fontinalaceae	Fontinalis	antipyretica	Fontinalis antipyretica	Cruz de Carvalho 2019	NA
Bryophyta	Bryopsida	Pottiales	Pottiaceae	Tortella	tortuosa	Tortella tortuosa	Cruz de Carvalho 2019	NA
Bryophyta	Bryopsida	Grimmiales	Grimmiaceae	Grimmia	lisae	Grimmia lisae	Cruz de Carvalho 2020	NA
Bryophyta	Bryopsida	Pottiales	Pottiaceae	Tortella	nitida	Tortella nitida	Cruz de Carvalho et al. 2020	NA
Pteridophytes	Lycopodiopsida	Selaginellales	Selaginellaceae	Selaginella	bryopteris	Selaginella bryopteris	Deeba et al 2016	Baker
Bryophyta	Bryopsida	Pottiales	Pottiaceae	Pleurochaete	squarrosa	Pleurochaete squarrosa	Deltoro 1998, Proctor 2001, Proctor 2003, Cruz de Carvalho 2019	NA
Bryophyta	Bryopsida	Orthotrichales	Orthotrichaceae	Orthotrichum	cupulatum	Orthotrichum cupulatum	Deltoro et al 1998	NA
Bryophyta	Bryopsida	Hypnales	Hypnaceae	Hypnum	cupressiforme	Hypnum cupressiforme	Deltoro et al 1998, Cruz de Carvalho 2020	NA
Bryophyta	Bryopsida	Hypnales	Leucodontaceae	Leucodon	sciuroides	Leucodon sciuroides	Deltoro et al 1998, Proctor 2003, Proctor 2010	NA
Bryophyta	Bryopsida	Pottiales	Pottiaceae	Barbula	fallax	Barbula fallax	Di nola et al 1983	NA
Bryophyta	Bryopsida	Pottiales	Pottiaceae	Didymodon	tophaceus	Didymodon tophaceus	Di nola et al 1983	NA
Bryophyta	Bryopsida	Pottiales	Pottiaceae	Tortella	inclinata	Tortella inclinata	Di nola et al 1983	NA
Bryophyta	Bryopsida	Hookeriales	hookeriaceae	Hookeria	lucens	Hookeria lucens	Dilks and Proctor 1974	NA
Bryophyta	Bryopsida	Hypnales	Brachytheciaceae	Scorpiurium	circinatum	Scorpiurium circinatum	Dilks and Proctor 1974	NA
Bryophyta	Bryopsida	Hypnales	Hylocomiaceae	Hylocomium	splendens	Hylocomium splendens	Dilks and Proctor 1974	NA
Bryophyta	Bryopsida	Hypnales	Neckeraceae	Neckera	crispa	Neckera crispa	Dilks and Proctor 1974	NA
Bryophyta	Bryopsida	Hypnales	Plagiotheciaceae	Plagiothecium	undulatum	Plagiothecium undulatum	Dilks and Proctor 1974	NA
Bryophyta	Bryopsida	Pottiales	Pottiaceae	Syntrichia	ruraliformis	Syntrichia ruraliformis	Dilks and Proctor 1974	NA
Bryophyta	Bryopsida	Hypnales	Hylocomiaceae	Rhytidiadelphus	loreus	Rhytidiadelphus loreus	Dilks and Proctor 1974, Proctor 2010	NA
Bryophyta	Bryopsida	Grimmiales	Grimmiaceae	Racomitrium	lanuginosum	Racomitrium lanuginosum	Dilks and Proctor 1976, Hearnshaw & Proctor 1982, Proctor 2003	NA
Bryophyta	Andreaeopsida	Andreaeales	Andreaeaceae	Andreaea	rothii	Andreaea rothii	Dilks and Proctor 1976, Hearnshaw and Proctor 1982, Proctor 2003	NA
Bryophyta	Dicranidae	Dicranales	Calymperaceae	Octoblepharum	albidum	Octoblepharum albidum	Egunyomi 1979	NA
Pteridophytes	Lycopodiopsida	Selaginellales	Selaginellaceae	Selaginella	pilifera	Selaginella pilifera	Eickmeier 1979	A. Braun
Pteridophytes	Polypodiopsida	Hymenophyllales	Hymenophyllaceae	Hymenophyllum	cruentum	Hymenophyllum cruentum	Fallard et al 2018	Cav.
Angiosperms	Magnoliopsida	Asparagales	Boryaceae	Borya	inopinata	Borya inopinata	Forster and Thompson 1997	P.I. Forst. & E.J. Thomps.
Pteridophytes	Polypodiopsida	Schizaeales	Anemiaceae	Anemia	caffrorum	Anemia caffrorum	Gaff 1971 1977, Farrant 2007, 2009	(L.) Christenh.
Angiosperms	Eudicots	Gunnerales	Myrothamnaceae	Myrothamnus	flabellifolia	Myrothamnus flabellifolia	Gaff 1971, 1977	NA
Angiosperms	Eudicots	Lamiales	Linderniaceae	Chamaegigas	intrepidus	Chamaegigas intrepidus	Gaff 1971, 1977	NA
Angiosperms	Eudicots	Lamiales	Linderniaceae	Craterostigma	plantagineum	Craterostigma plantagineum	Gaff 1971, 1977	Hochst.
Angiosperms	Eudicots	Lamiales	Linderniaceae	Craterostigma	wilmsii	Craterostigma wilmsii	Gaff 1971, 1977	Engl. ex Diels
Pteridophytes	Polypodiopsida	Polypodiales	Pteridaceae	Doryopteris	concolor	Doryopteris concolor	Gaff 1971, 1977	NA
Pteridophytes	Lycopodiopsida	Selaginellales	Selaginellaceae	Selaginella	lepidophylla	Selaginella lepidophylla	Gaff 1971, Eickmeier 1979, Iturriaga et al 2000	(Hook. & Grev.) Spring
Angiosperms	Magnoliopsida	Poales	Poaceae	Oropetium	capense	Oropetium capense	Gaff 1971, Gaff and Ellis 1974, Blomstedt et al 2018	Stapf
Angiosperms	Eudicots	Gunnerales	Myrothamnaceae	Myrothamnus	moschata	Myrothamnus moschata	Gaff 1977	NA					#NAME?
Angiosperms	Eudicots	Lamiales	Linderniaceae	Craterostigma	monroi	Craterostigma monroi	Gaff 1977	NA
Angiosperms	Eudicots	Lamiales	Linderniaceae	Craterostigma	nanum	Craterostigma nanum	Gaff 1977	NA
Angiosperms	Eudicots	Lamiales	Linderniaceae	Lindernia	(previously	Lindernia (previously Ilysanthes) purpurascens	Gaff 1977	NA
Angiosperms	Eudicots	Lamiales	Linderniaceae	Lindernia	(previously	Lindernia (previously Ilysanthes) wilmsii	Gaff 1977	NA
Angiosperms	Magnoliopsida	Pandanales	Velloziaceae	Xerophyta	elegans	Xerophyta elegans	Gaff 1977	(Balf.) Baker
Angiosperms	Magnoliopsida	Pandanales	Velloziaceae	Xerophyta	humilis	Xerophyta humilis	Gaff 1977	(Baker) T. Durand & Schinz
Angiosperms	Magnoliopsida	Pandanales	Velloziaceae	Xerophyta	retinervis	Xerophyta retinervis	Gaff 1977	Baker
Pteridophytes	Lycopodiopsida	Selaginellales	Selaginellaceae	Selaginella	caffrorum	Selaginella caffrorum	Gaff 1977	(Milde) Hieron.
Pteridophytes	Lycopodiopsida	Selaginellales	Selaginellaceae	Selaginella	digitata	Selaginella digitata	Gaff 1977	Spring
Pteridophytes	Lycopodiopsida	Selaginellales	Selaginellaceae	Selaginella	dregei	Selaginella dregei	Gaff 1977	(C. Presl) Hieron.
Pteridophytes	Lycopodiopsida	Selaginellales	Selaginellaceae	Selaginella	echinata	Selaginella echinata	Gaff 1977	Baker
Pteridophytes	Lycopodiopsida	Selaginellales	Selaginellaceae	Selaginella	imbricata	Selaginella imbricata	Gaff 1977	(Forssk.) Spring ex Decne.
Pteridophytes	Lycopodiopsida	Selaginellales	Selaginellaceae	Selaginella	nivea	Selaginella nivea	Gaff 1977	Alston
Pteridophytes	Polypodiopsida	Polypodiales	Aspleniaceae	Asplenium	aethiopicum	Asplenium aethiopicum	Gaff 1977	(Burm. f.) Bech.
Pteridophytes	Polypodiopsida	Polypodiales	Aspleniaceae	Asplenium	bipinnatum	Asplenium bipinnatum	Gaff 1977	NA
Pteridophytes	Polypodiopsida	Polypodiales	Aspleniaceae	Asplenium	rutifolium	Asplenium rutifolium	Gaff 1977	(P.J. Bergius) Kunze
Pteridophytes	Polypodiopsida	Polypodiales	Aspleniaceae	Asplenium	sandersoni	Asplenium sandersoni	Gaff 1977	NA
Pteridophytes	Polypodiopsida	Polypodiales	Aspleniaceae	Ceterach	cordatum	Ceterach cordatum	Gaff 1977	NA
Pteridophytes	Polypodiopsida	Polypodiales	Davalliaceae	Arthropteris	orientalis	Arthropteris orientalis	Gaff 1977	NA
Pteridophytes	Polypodiopsida	Polypodiales	Pteridaceae	Actiniopteris	dimorpha	Actiniopteris dimorpha	Gaff 1977	Pic. Serm.
Pteridophytes	Polypodiopsida	Polypodiales	Pteridaceae	Actiniopteris	radiata	Actiniopteris radiata	Gaff 1977	(Sw.) Link
Pteridophytes	Polypodiopsida	Polypodiales	Pteridaceae	Cheilanthes	capensis	Cheilanthes capensis	Gaff 1977	NA
Pteridophytes	Polypodiopsida	Polypodiales	Pteridaceae	Cheilanthes	depauperata	Cheilanthes depauperata	Gaff 1977	NA
Pteridophytes	Polypodiopsida	Polypodiales	Pteridaceae	Cheilanthes	dinteri	Cheilanthes dinteri	Gaff 1977	NA
Pteridophytes	Polypodiopsida	Polypodiales	Pteridaceae	Cheilanthes	eckloniana	Cheilanthes eckloniana	Gaff 1977	NA
Pteridophytes	Polypodiopsida	Polypodiales	Pteridaceae	Cheilanthes	farinosa	Cheilanthes farinosa	Gaff 1977	NA
Pteridophytes	Polypodiopsida	Polypodiales	Pteridaceae	Cheilanthes	hirta	Cheilanthes hirta	Gaff 1977	NA
Pteridophytes	Polypodiopsida	Polypodiales	Pteridaceae	Cheilanthes	inaequalis	Cheilanthes inaequalis	Gaff 1977	NA
Pteridophytes	Polypodiopsida	Polypodiales	Pteridaceae	Cheilanthes	marlothii	Cheilanthes marlothii	Gaff 1977	NA
Pteridophytes	Polypodiopsida	Polypodiales	Pteridaceae	Cheilanthes	multifida	Cheilanthes multifida	Gaff 1977	NA
Pteridophytes	Polypodiopsida	Polypodiales	Pteridaceae	Cheilanthes	parviloba	Cheilanthes parviloba	Gaff 1977	NA
Pteridophytes	Polypodiopsida	Polypodiales	Pteridaceae	Doryopteris	kitchingii	Doryopteris kitchingii	Gaff 1977	NA
Pteridophytes	Polypodiopsida	Polypodiales	Pteridaceae	Pellaea	boivinii	Pellaea boivinii	Gaff 1977	NA
Pteridophytes	Polypodiopsida	Polypodiales	Pteridaceae	Pellaea	calomelanos	Pellaea calomelanos	Gaff 1977	NA
Pteridophytes	Polypodiopsida	Polypodiales	Pteridaceae	Pellaea	hastata	Pellaea hastata	Gaff 1977	NA
Pteridophytes	Polypodiopsida	Polypodiales	Pteridaceae	Pellaea	quadripinnata	Pellaea quadripinnata	Gaff 1977	NA
Pteridophytes	Polypodiopsida	Polypodiales	Pteridaceae	Pellaea	viridis	Pellaea viridis	Gaff 1977	NA
Angiosperms	Magnoliopsida	Poales	Poaceae	Sporobolus	pellucidus	Sporobolus pellucidus	Gaff 1986, Nugent and Gaff 1986, Blomstedt et al 2018	Hochst.
Angiosperms	Magnoliopsida	Poales	Poaceae	Eragrostis	invalida	Eragrostis invalida	Gaff 1986, Nugent and Gaff 1989, Blomstedt et al 2018	NA
Angiosperms	Magnoliopsida	Pandanales	Velloziaceae	Aylthonia	blackii	Aylthonia blackii	Gaff 1987	NA
Angiosperms	Magnoliopsida	Pandanales	Velloziaceae	Barbacenia	flava	Barbacenia flava	Gaff 1987	Mart. ex Schult. f.
Angiosperms	Magnoliopsida	Pandanales	Velloziaceae	Barbacenia	longiflora	Barbacenia longiflora	Gaff 1987	Mart.
Angiosperms	Magnoliopsida	Pandanales	Velloziaceae	Barbacenia	riediliana	Barbacenia riediliana	Gaff 1987	NA
Angiosperms	Magnoliopsida	Pandanales	Velloziaceae	Barbacenia	sellovii	Barbacenia sellovii	Gaff 1987	NA
Angiosperms	Magnoliopsida	Pandanales	Velloziaceae	Barbaceniopsis	boliveinsis	Barbaceniopsis boliveinsis	Gaff 1987	NA
Angiosperms	Magnoliopsida	Pandanales	Velloziaceae	Barbaceniopsis	humahuaguensis	Barbaceniopsis humahuaguensis	Gaff 1987	NA
Angiosperms	Magnoliopsida	Pandanales	Velloziaceae	Vellozia	caput-ardeae	Vellozia caput-ardeae	Gaff 1987	L.B. Sm. & Ayensu
Angiosperms	Magnoliopsida	Pandanales	Velloziaceae	Vellozia	ciliata	Vellozia ciliata	Gaff 1987	L.B. Sm.
Angiosperms	Magnoliopsida	Pandanales	Velloziaceae	Vellozia	dawsonii	Vellozia dawsonii	Gaff 1987	NA
Angiosperms	Magnoliopsida	Pandanales	Velloziaceae	Vellozia	glochidea	Vellozia glochidea	Gaff 1987	Pohl
Angiosperms	Magnoliopsida	Pandanales	Velloziaceae	Vellozia	hatschbachii	Vellozia hatschbachii	Gaff 1987	L.B. Sm. & Ayensu
Angiosperms	Magnoliopsida	Pandanales	Velloziaceae	Vellozia	sellovii	Vellozia sellovii	Gaff 1987	NA
Angiosperms	Magnoliopsida	Pandanales	Velloziaceae	Vellozia	squalida	Vellozia squalida	Gaff 1987	Mart. ex Schult. f.
Angiosperms	Magnoliopsida	Pandanales	Velloziaceae	Vellozia	taxifolia	Vellozia taxifolia	Gaff 1987	(Mart. ex Schult. f.) Mart. ex Seub.
Angiosperms	Magnoliopsida	Pandanales	Velloziaceae	Vellozia	triquetra	Vellozia triquetra	Gaff 1987	NA
Pteridophytes	Lycopodiopsida	Selaginellales	Selaginellaceae	Selaginella	convoluta	Selaginella convoluta	Gaff 1987	(Arn.) Spring
Pteridophytes	Lycopodiopsida	Selaginellales	Selaginellaceae	Selaginella	peruviana	Selaginella peruviana	Gaff 1987	(Milde) Hieron.
Pteridophytes	Lycopodiopsida	Selaginellales	Selaginellaceae	Selaginella	sellowii	Selaginella sellowii	Gaff 1987	Hieron.
Pteridophytes	Polypodiopsida	Polypodiales	Pteridaceae	Cheilanthes	buchtienii	Cheilanthes buchtienii	Gaff 1987	NA
Pteridophytes	Polypodiopsida	Polypodiales	Pteridaceae	Cheilanthes	glauca	Cheilanthes glauca	Gaff 1987	NA
Pteridophytes	Polypodiopsida	Polypodiales	Pteridaceae	Cheilanthes	marginata	Cheilanthes marginata	Gaff 1987	NA
Pteridophytes	Polypodiopsida	Polypodiales	Pteridaceae	Doryopteris	pedata	Doryopteris pedata	Gaff 1987	NA
Pteridophytes	Polypodiopsida	Polypodiales	Pteridaceae	Doryopteris	triphylla	Doryopteris triphylla	Gaff 1987	NA
Pteridophytes	Polypodiopsida	Polypodiales	Pteridaceae	Pellaea	ternifolia	Pellaea ternifolia	Gaff 1987	NA
Pteridophytes	Polypodiopsida	Schizaeales	Anemiaceae	Anemia	tomentosa	Anemia tomentosa	Gaff 1987	(Savigny) Sw.
Angiosperms	Magnoliopsida	Poales	Poaceae	Tripogon	spicatus	Tripogon spicatus	Gaff 1987, Iturriaga et al 2000, Aidar et al 2017, Blomstedt et al 2018	NA
Angiosperms	Magnoliopsida	Poales	Poaceae	Microchloa	indica	Microchloa indica	Gaff 1987, Iturriaga et all 2000	(L. f.) P. Beauv.
Angiosperms	Magnoliopsida	Pandanales	Velloziaceae	Vellozia	angustifolia	Vellozia angustifolia	Gaff 1987, Oorembski and Barthlott 2000	Goethart & Henrard
Angiosperms	Magnoliopsida	Poales	Poaceae	Micraira	adamsii	Micraira adamsii	Gaff 1989, Blomstedt et al 2018	Lazarides
Angiosperms	Magnoliopsida	Pandanales	Velloziaceae	Vellozia	variabilis	Vellozia variabilis	Gaff 1997	NA
Angiosperms	Magnoliopsida	Pandanales	Velloziaceae	Vellozia	verruculosa	Vellozia verruculosa	Gaff 1997	Mart. ex Schult. f.
Angiosperms	Magnoliopsida	Pandanales	Velloziaceae	Vellozia	virgata	Vellozia virgata	Gaff 1997	NA
Angiosperms	Magnoliopsida	Poales	Poaceae	Eragrostiella	brachyphylla	Eragrostiella brachyphylla	Gaff and Bole 1986, Blomstedt et al 2018	(Stapf) Bor
Angiosperms	Magnoliopsida	Poales	Poaceae	Eragrostiella	nardioides	Eragrostiella nardioides	Gaff and Bole 1986, Blomstedt et al 2018	NA
Angiosperms	Magnoliopsida	Poales	Poaceae	Oropetium	roxburghianum	Oropetium roxburghianum	Gaff and Bole 1986, Blomstedt et al 2018	S.M. Phillips
Angiosperms	Magnoliopsida	Poales	Poaceae	Oropetium	thomaeum	Oropetium thomaeum	Gaff and Bole 1986, Blomstedt et al 2018	(L. f.) Trin.
Angiosperms	Magnoliopsida	Poales	Poaceae	Tripogon	capillatus	Tripogon capillatus	Gaff and Bole 1986, Blomstedt et al 2018	Jaub. & Spach
Angiosperms	Magnoliopsida	Poales	Poaceae	Tripogon	filiformis	Tripogon filiformis	Gaff and Bole 1986, Blomstedt et al 2018	Nees
Angiosperms	Magnoliopsida	Poales	Poaceae	Tripogon	jacquemontii	Tripogon jacquemontii	Gaff and Bole 1986, Blomstedt et al 2018	Stapf
Angiosperms	Magnoliopsida	Poales	Poaceae	Tripogon	lisboae	Tripogon lisboae	Gaff and Bole 1986, Blomstedt et al 2018	Stapf
Angiosperms	Magnoliopsida	Poales	Poaceae	Tripogon	polyanthus	Tripogon polyanthus	Gaff and Bole 1986, Blomstedt et al 2018	Naik & Patunkar
Angiosperms	Magnoliopsida	Asparagales	Boryaceae	Borya	nitida	Borya nitida	Gaff and Churchill 1976	Labill.
Angiosperms	Magnoliopsida	Poales	Cyperaceae	Cyperus	(previously	Cyperus (previously Kyllinga) alba	Gaff and Ellis 1974	NA
Angiosperms	Magnoliopsida	Poales	Poaceae	Microchloa	caffra	Microchloa caffra	Gaff and Ellis 1974, Blomstedt et al 2018	Nees
Angiosperms	Magnoliopsida	Poales	Poaceae	Microchloa	kunthii	Microchloa kunthii	Gaff and Ellis 1974, Blomstedt et al 2018	Desv.
Angiosperms	Magnoliopsida	Poales	Poaceae	Sporobolus	lampranthus	Sporobolus lampranthus	Gaff and Ellis 1974, Blomstedt et al 2018	NA
Angiosperms	Magnoliopsida	Poales	Poaceae	Brachyachne	patentiflora	Brachyachne patentiflora	Gaff and Ellis 1974, Blomstedt et al 2018 2018	NA
Angiosperms	Magnoliopsida	Poales	Cyperaceae	Coleochloa	pallidior	Coleochloa pallidior	Gaff and Ellis 1974, Gaff 1971, Gaff 1977	Nelmes
Angiosperms	Magnoliopsida	Poales	Cyperaceae	Coleochloa	setifera	Coleochloa setifera	Gaff and Ellis 1974, Gaff 1977	(Ridl.) Gilly
Angiosperms	Magnoliopsida	Poales	Cyperaceae	Cyperus	bellis	Cyperus bellis	Gaff and Ellis 1974, Gaff 1977, Blomstedt et al 2018	NA
Angiosperms	Magnoliopsida	Poales	Poaceae	Sporobolus	fimbriatus	Sporobolus fimbriatus	Gaff and Ellis 1974, Gaff 1986	(Trin.) Nees
Angiosperms	Magnoliopsida	Poales	Poaceae	Eragrostis	hispida	Eragrostis hispida	Gaff and Ellis 1974, Gaff 1986, Blomstedt et al 2018	NA
Angiosperms	Magnoliopsida	Poales	Poaceae	Eragrostis	paradoxa	Eragrostis paradoxa	Gaff and Ellis 1974, Gaff 1986, Blomstedt et al 2018	Launert
Angiosperms	Magnoliopsida	Poales	Poaceae	Tripogon	minimus	Tripogon minimus	Gaff and Ellis 1974, Gaff 1986, Blomstedt et al 2018	NA
Angiosperms	Magnoliopsida	Poales	Poaceae	Eragrostis	nindensis	Eragrostis nindensis	Gaff and Ellis 1974, Gaff 1986, Blomstedt et al 2018, Willigen 2001	Ficalho & Hiern
Angiosperms	Magnoliopsida	Poales	Poaceae	Sporobolus	festivus	Sporobolus festivus	Gaff and Ellis 1974, Kaiser et al 1985, Blomstedt et al 2018	Hochst. ex A. Rich.
Angiosperms	Magnoliopsida	Poales	Poaceae	Sporobolus	stapfianus	Sporobolus stapfianus	Gaff and Ellis 1974, Kaiser et all 1985, Sgherri et al 1989, Blomstedt et al 2018, Martinelli et al 2007	Gand.
Angiosperms	Magnoliopsida	Poales	Cyperaceae	Mariscus	capensis	Mariscus capensis	Gaff and Ellis 1974, Lange 2012	NA
Angiosperms	Magnoliopsida	Pandanales	Velloziaceae	Talbotia	elegans	Talbotia elegans	Gaff and Hallam 1974, Hallam and Gaff 1978	NA
Angiosperms	Magnoliopsida	Pandanales	Velloziaceae	Xerophyta	villosa	Xerophyta villosa	Gaff and Hallam 1974, Hallam and Gaff 1978	(Baker) L.B. Sm. & Ayensu
Angiosperms	Magnoliopsida	Asparagales	Boryaceae	Borya	septentrionalis	Borya septentrionalis	Gaff and Latz 1978	F. Muell.
Pteridophytes	lycopsida	Isoetales	Isoetaceae	Isoetes	australis	Isoetes australis	Gaff and Latz 1978	R.O. Williams
Pteridophytes	Polypodiopsida	Polypodiales	Aspleniaceae	Pleurosorus	rutifolius	Pleurosorus rutifolius	Gaff and Latz 1978	NA
Pteridophytes	Polypodiopsida	Polypodiales	Grammitidaceae	Ctenopteris	heterophylla	Ctenopteris heterophylla	Gaff and Latz 1978	NA
Pteridophytes	Polypodiopsida	Polypodiales	Pteridaceae	Cheilanthes	distans	Cheilanthes distans	Gaff and Latz 1978	NA
Pteridophytes	Polypodiopsida	Polypodiales	Pteridaceae	Cheilanthes	fragillima	Cheilanthes fragillima	Gaff and Latz 1978	NA
Pteridophytes	Polypodiopsida	Polypodiales	Pteridaceae	Cheilanthes	lasiophylla	Cheilanthes lasiophylla	Gaff and Latz 1978	Pic. Serm.
Pteridophytes	Polypodiopsida	Polypodiales	Pteridaceae	Cheilanthes	paucijuga	Cheilanthes paucijuga	Gaff and Latz 1978	NA
Pteridophytes	Polypodiopsida	Polypodiales	Pteridaceae	Cheilanthes	tenuifolia	Cheilanthes tenuifolia	Gaff and Latz 1978	NA
Pteridophytes	Polypodiopsida	Polypodiales	Pteridaceae	Cheilanthes	vellea	Cheilanthes vellea	Gaff and Latz 1978	NA
Pteridophytes	Polypodiopsida	Polypodiales	Pteridaceae	Paraceterach	muelleri	Paraceterach muelleri	Gaff and Latz 1978	NA
Pteridophytes	Polypodiopsida	Polypodiales	Pteridaceae	Pellaea	falcata	Pellaea falcata	Gaff and Latz 1978	NA
Pteridophytes	Polypodiopsida	Polypodiales	Pteridaceae	Pellaea	rotundifolia	Pellaea rotundifolia	Gaff and Latz 1978	NA
Angiosperms	Magnoliopsida	Poales	Cyperaceae	Fimbristylis	dichotoma	Fimbristylis dichotoma	Gaff and Latz 1978, Blomstedt 2018	NA
Angiosperms	Magnoliopsida	Poales	Poaceae	Micraira	subulifolia	Micraira subulifolia	Gaff and Latz 1978, Blomstedt et al 2018	F. Muell.
Angiosperms	Magnoliopsida	Poales	Poaceae	Tripogon	lolioformis	Tripogon lolioformis	Gaff and Latz 1978, Blomstedt et al 2018, Scharaschkin and Fabillo 2015	NA
Angiosperms	Magnoliopsida	Poales	Poaceae	Eragrostiella	bifaria	Eragrostiella bifaria	Gaff and Latz 1978, Blomstedt et al 2018, Wickens 2013	(Vahl) Bor
Pteridophytes	Polypodiopsida	Polypodiales	Pteridaceae	Cheilanthes	sieberi	Cheilanthes sieberi	Gaff and Latz 1978, Gaff and Mcgregor 1979	NA
Angiosperms	Eudicots	Lamiales	Gesneriaceae	Boea	hygroscopica	Boea hygroscopica	Gaff and Latz 1978, Kaiser et al. 1985	F. Muell.
Angiosperms	Eudicots	Lamiales	Gesneriaceae	Ramonda	myconi	Ramonda myconi	Gaff and Mcgregor 1979, Schwab et al 1989	(L.) Rchb.
Angiosperms	Magnoliopsida	Poales	Poaceae	Micraira	spinifera	Micraira spinifera	Gaff and Sutaryono 1991, Blomstdet et al 2018	Lazarides
Angiosperms	Magnoliopsida	Poales	Poaceae	Micraira	tenuis	Micraira tenuis	Gaff and Sutaryono 1991, Blomstdet et al 2018	Lazarides
Angiosperms	Magnoliopsida	Poales	Poaceae	Sporobolus	elongatus	Sporobolus elongatus	Gaff and Sutaryono 1991, Blomstedt et al 2018	R. Br.
Angiosperms	Magnoliopsida	Poales	Poaceae	Tripogon	curvatus	Tripogon curvatus	Gaff and Sutaryono 1991, Gaff 1986, Blomstedt et al 2018	S.M. Phillips & Launert
Pteridophytes	Polypodiopsida	Hymenophyllales	Hymenophyllaceae	Hymenophyllum	caudiculatum	Hymenophyllum caudiculatum	Garces Cea et al 2014	Mart.
Pteridophytes	Polypodiopsida	Hymenophyllales	Hymenophyllaceae	Hymenophyllum	dentatum	Hymenophyllum dentatum	Garces Cea et al 2014	Cav.
Bryophyta	Bryopsida	Hypnales	Fontinalaceae	Fontinalis	novae-angliae	Fontinalis novae-angliae	Glime and Carr 1974	NA
Pteridophytes	Polypodiopsida	Polypodiales	Aspleniaceae	Asplenium	bourgaei	Asplenium bourgaei	Greuter et al 1983	NA
Pteridophytes	Lycopodiopsida	Selaginellales	Selaginellaceae	Selaginella	njam-njamensis	Selaginella njam-njamensis	Hambler 1961	NA
Pteridophytes	Polypodiopsida	Polypodiales	Polypodiaceae	Platycerium	stemaria	Platycerium stemaria	Hambler 1961	(P. Beauv.) Desv.
Angiosperms	Magnoliopsida	Poales	Cyperaceae	Afrotrilepis	pilosa	Afrotrilepis pilosa	Hambler 1969, Barthlott and Porembski 1996	(Boeckeler) J. Raynal
Pteridophytes	Polypodiopsida	Polypodiales	Pteridaceae	Cheilanthes	tomentosa	Cheilanthes tomentosa	Harten and Eickmeier 1987	NA
Pteridophytes	Polypodiopsida	Polypodiales	Pteridaceae	Notholaena	sinuata	Notholaena sinuata var. cochisensis	Harten and Eickmeier 1987	NA
Marchantiophyta	Marchantiopsida	Marchantiales	Marchantiaceae	Marchantia	polymorpha	Marchantia polymorpha	Hatanaka and Sugawara 2010	NA
Bryophyta	Bryopsida	Grimmiales	Grimmiaceae	Racomitrium	aquaticum	Racomitrium aquaticum	Hearnshaw & Proctor 1982, Proctor 2003	NA
Bryophyta	Bryopsida	Pottiales	Pottiaceae	Syntrichia	intermedia	Syntrichia intermedia	Hearnshaw and Proctor 1982	NA
Marchantiophyta	Jungermanniopsida	Porellales	Frullaniaceae	Frullania	tamarisci	Frullania tamarisci	Hearnshaw and Proctor 1982	NA
Marchantiophyta	Marchantiopsida	Marchantiales	Exormothecaceae	Exormotheca	holstii	Exormotheca holstii	Hellwege 1994	NA
Pteridophytes	Polypodiopsida	Polypodiales	Pteridaceae	Pellaea	longimucronata	Pellaea longimucronata	Helvy 1963	NA
Bryophyta	Bryopsida	Hypnales	Thuidiaceae	Anomodon	viticulosus	Anomodon viticulosus	Hinshiri & Proctor 1971, Proctor 1972, Proctor 2010, Hearnshaw and Proctor 1982	NA
Angiosperms	Eudicots	Lamiales	Linderniaceae	Craterostigma	pumilum	Craterostigma pumilum	Hoekstra et al 2001 (unpublished data)	Hochst.
Bryophyta	Bryopsida	Hypnales	Neckeraceae	Neckera	yezoana	Neckera yezoana	Hosokawa & Hubota 1957, Ochi 1952	NA
Bryophyta	Bryopsida	Hypnales	Neckeraceae	Thamnobryum	sandei	Thamnobryum sandei	Hosokawa & Hubota 1957, Ochi 1952	NA
Bryophyta	Bryopsida	Dicranales	Dicranaceae	Dicranoloma	fragiliforme	Dicranoloma fragiliforme	Hosokawa & Kubota 1957	NA
Bryophyta	Bryopsida	Hypnales	Brachytheciaceae	Homaliodendron	scapellifolium	Homaliodendron scapellifolium	Hosokawa & Kubota 1957	NA
Bryophyta	Bryopsida	Hypnales	Hylocomiaceae	Hylocomium	cavifolium	Hylocomium cavifolium	Hosokawa & Kubota 1957	NA
Bryophyta	Bryopsida	Hypnales	Leptodontaceae	Forsstroemia	cryphaeoides	Forsstroemia cryphaeoides	Hosokawa & Kubota 1957	NA
Bryophyta	Bryopsida	Hypnales	Neckeraceae	Macrosporiella	scabriesta	Macrosporiella scabriesta	Hosokawa & Kubota 1957	NA
Bryophyta	Bryopsida	Hypnales	Pterobryaceae	Pterobryon	arbuscula	Pterobryon arbuscula	Hosokawa & Kubota 1957	NA
Bryophyta	Bryopsida	Hypnales	Thuidiaceae	Anomodon	giraldii	Anomodon giraldii	Hosokawa & Kubota 1957	NA
Bryophyta	Bryopsida	Hypnales	Thuidiaceae	Boulaya	mittenii	Boulaya mittenii	Hosokawa & Kubota 1957	NA
Bryophyta	Bryopsida	Hypnales	Thuidiaceae	Thuidium	cymbifolium	Thuidium cymbifolium	Hosokawa & Kubota 1957	NA
Bryophyta	Bryopsida	Orthotrichales	Orthotrichaceae	Macromitrium	gymnostomum	Macromitrium gymnostomum	Hosokawa & Kubota 1957	NA
Marchantiophyta	Jungermanniopsida	Porellales	Frullaniaceae	Frullania	moniliata	Frullania moniliata	Hosokawa & Kubota 1957	NA
Bryophyta	Bryopsida	Orthotrichales	Orthotrichaceae	Ulota	crispa	Ulota crispa	Hosokawa & Kubota 1957, Proctor 2003	NA
Pteridophytes	Polypodiopsida	Polypodiales	Pteridaceae	Notholaena	marantae	Notholaena marantae	Iljin 1931	NA
Pteridophytes	Lycopodiopsida	Selaginellales	Selaginellaceae	Selaginella	sartorii	Selaginella sartorii	Iturriaga et al 2000	Hieron.
Angiosperms	Magnoliopsida	Poales	Poaceae	Sporobolus	atrovirens	Sporobolus atrovirens	Iturriaga et al 2000, Blomstedt et al 2018	(Kunth) Kunth
Pteridophytes	Polypodiopsida	Polypodiales	Pteridaceae	Cheilanthes	bonariensis	Cheilanthes bonariensis	Iturriaga et al. 2000	NA
Pteridophytes	Polypodiopsida	Polypodiales	Pteridaceae	Cheilanthes	integerrima	Cheilanthes integerrima	Iturriaga et al. 2000	NA
Pteridophytes	Polypodiopsida	Polypodiales	Pteridaceae	Cheilanthes	myriophylla	Cheilanthes myriophylla	Iturriaga et al. 2000	NA
Pteridophytes	Polypodiopsida	Polypodiales	Pteridaceae	Cheilanthes	pringlei	Cheilanthes pringlei	Iturriaga et al. 2000	NA
Pteridophytes	Polypodiopsida	Polypodiales	Pteridaceae	Cheilanthes	wrightii	Cheilanthes wrightii	Iturriaga et al. 2000	NA
Pteridophytes	Polypodiopsida	Polypodiales	Pteridaceae	Pellaea	cordata	Pellaea cordata	Iturriaga et al. 2000	NA
Pteridophytes	Polypodiopsida	Polypodiales	Pteridaceae	Pellaea	ovata	Pellaea ovata	Iturriaga et al. 2000	NA
Pteridophytes	Polypodiopsida	Polypodiales	Pteridaceae	Pellaea	sagittata	Pellaea sagittata	Iturriaga et al. 2000	NA
Pteridophytes	Polypodiopsida	Polypodiales	Polypodiaceae	Polypodium	vulgare	Polypodium vulgare	Kappen 1964	L.
Pteridophytes	Polypodiopsida	Polypodiales	Aspleniaceae	Asplenium	ruta-muraria	Asplenium ruta-muraria	Kappen 1964, Proctor 2010	L.
Pteridophytes	Polypodiopsida	Polypodiales	Aspleniaceae	Asplenium	septentrionale	Asplenium septentrionale	Kappen 1964, Proctor 2010	(L.) Hoffm.
Bryophyta	Bryopsida	Grimmiales	Grimmiaceae	Grimmia	laevigata	Grimmia laevigata	Keever 1957, Wood 2007	NA
Bryophyta	Bryopsida	Hypnales	Prionodontaceae	Prionodon	densus	Prionodon densus	Leon et al 2006	NA
Bryophyta	Bryopsida	Hypnales	Brachytheciaceae	Meteoridium	remotifolium	Meteoridium remotifolium	Leon-Vargas et al 2006	NA
Bryophyta	Bryopsida	Hypnales	Lembophyllaceae	Pilotrichella	flexilis	Pilotrichella flexilis	Leon-Vargas et al 2006	NA
Bryophyta	Bryopsida	Hypnales	Meteoriaceae	Meteorium	nigrescens	Meteorium nigrescens	Leon-Vargas et al 2006	NA
Bryophyta	Bryopsida	Hypnales	Phyllogoniaceae	Phyllogonium	viscosum	Phyllogonium viscosum	Leon-Vargas et al 2006	NA
Marchantiophyta	Jungermanniopsida	Porellales	Frullaniaceae	Frullania	peruviana	Frullania peruviana	Leon-Vargas et al 2006	NA
Angiosperms	Eudicots	Lamiales	Gesneriaceae	Ramonda	serbica	Ramonda serbica	Markovska et al 1994, Sgherri et al 2004	Pančić
Marchantiophyta	Marchantiopsida	Marchantiales	Marchantiaceae	Marchantia	inflexa	Marchantia inflexa	Marks 2016, Marks 2019, Marks in reveiw, Steiha et al. 2014	NA
Pteridophytes	Polypodiopsida	Hymenophyllales	Hymenophyllaceae	Crepidomanes	inopinatum	Crepidomanes inopinatum	Mkhize et al. 2020	NA
Pteridophytes	Polypodiopsida	Polypodiales	Polypodiaceae	Loxogramme	abyssinica	Loxogramme abyssinica	Mkhize et al. 2020	(Baker) M.G. Price
Angiosperms	Eudicots	Lamiales	Lamiaceae	Satureja	gilliesii	Satureja gilliesii	Montenegro et al 1979	NA
Angiosperms	Eudicots	Lamiales	Gesneriaceae	Corallodiscus	lanuginosus	Corallodiscus lanuginosus	Smrithy et al. 2023	(Wall. ex R. Br.) B. L. Burtt
Angiosperms	Eudicots	Lamiales	Gesneriaceae	Damrongia	clarkeana	Damrongia clarkeana	Liu et al. (2019)	(Hemsl.) C. Puglisi
Angiosperms	Eudicots	Lamiales	Gesneriaceae	Dorcoceras	hygrometrica	Dorcoceras hygrometrica	Liu et al. (2007)	Bunge
Angiosperms	Eudicots	Lamiales	Gesneriaceae	Oreocharis	mileensis	Oreocharis mileensis	Blomstedt et al. (2018)	(W.T. Wang) Mich. Möller & A. Weber
Angiosperms	Eudicots	Lamiales	Gesneriaceae	Paraboea	crassifolia	Paraboea crassifolia	Liu et al. (2019)	(Hemsl.) B.L. Burtt
Angiosperms	Eudicots	Lamiales	Gesneriaceae	Paraboea	rufescens	Paraboea rufescens	Liu et al. (2019)	(Franch.) B.L. Burtt
Angiosperms	Eudicots	Lamiales	Linderniaceae	Craterostigma	hirsutum	Craterostigma hirsutum	Phillips et al. (2008)	S. Moore
Angiosperms	Eudicots	Lamiales	Linderniaceae	Craterostigma	lanceolatum	Craterostigma lanceolatum	Phillips et al. (2008)	(Engl.) Skan
Angiosperms	Eudicots	Lamiales	Linderniaceae	Craterostigma	purpureum	Craterostigma purpureum	Marks et al. (2021)	Lebrun & L.Touss.
Angiosperms	Eudicots	Lamiales	Linderniaceae	Lindernia	intrepida	Lindernia intrepida	Gaff (1971)	(Dinter ex Heil) Oberm.
Angiosperms	Eudicots	Lamiales	Linderniaceae	Lindernia	monroi	Lindernia monroi	Gaff (1977)	(S. Moore) Eb. Fisch.
Angiosperms	Eudicots	Lamiales	Linderniaceae	Linderniella	brevidens	Linderniella brevidens	Phillips et al. (2008)	(Skan) Eb.Fisch., Schäferh. & Kai Müll.
Angiosperms	Eudicots	Lamiales	Linderniaceae	Linderniella	pulchella	Linderniella pulchella	Gaff (1977)	(Skan) Eb. Fisch., Schäferh. & Kai Müll.
Angiosperms	Eudicots	Lamiales	Linderniaceae	Linderniella	wilmsii	Linderniella wilmsii	Gaff (1977)	(Engl. ex Diels) Eb. Fisch., Schäferh. & Kai Müll.
Angiosperms	Magnoliopsida	Asparagales	Boryaceae	Borya	constricta	Borya constricta	Hopper et al. (1997)	Churchill
Angiosperms	Magnoliopsida	Asparagales	Boryaceae	Borya	mirabilis	Borya mirabilis	Coates et al. (2002)	Churchill
Angiosperms	Magnoliopsida	Asparagales	Boryaceae	Borya	scirpoidea	Borya scirpoidea	Gaff & Churchill (1976)	Lindl.
Angiosperms	Magnoliopsida	Asparagales	Boryaceae	Borya	sphaerocephala	Borya sphaerocephala	Porembski & Barthlott (2000)	R. Br.
Angiosperms	Magnoliopsida	Pandanales	Velloziaceae	Acanthochlamys	bracteata	Acanthochlamys bracteata	Gao et al. (2021)	P.C. Kao
Angiosperms	Magnoliopsida	Pandanales	Velloziaceae	Barbacenia	alba	Barbacenia alba	NA	NA
Angiosperms	Magnoliopsida	Pandanales	Velloziaceae	Barbacenia	alborosea	Barbacenia alborosea	NA	NA
Angiosperms	Magnoliopsida	Pandanales	Velloziaceae	Barbacenia	altoparaisensis	Barbacenia altoparaisensis	NA	NA
Angiosperms	Magnoliopsida	Pandanales	Velloziaceae	Barbacenia	angustifolia	Barbacenia angustifolia	NA	NA
Angiosperms	Magnoliopsida	Pandanales	Velloziaceae	Barbacenia	aurea	Barbacenia aurea	NA	NA
Angiosperms	Magnoliopsida	Pandanales	Velloziaceae	Barbacenia	bakeri	Barbacenia bakeri	NA	NA
Angiosperms	Magnoliopsida	Pandanales	Velloziaceae	Barbacenia	blackii	Barbacenia blackii	Gaff (1987)	L.B. Sm.
Angiosperms	Magnoliopsida	Pandanales	Velloziaceae	Barbacenia	blanchetiana	Barbacenia blanchetiana	NA	NA
Angiosperms	Magnoliopsida	Pandanales	Velloziaceae	Barbacenia	breviscapa	Barbacenia breviscapa	NA	NA
Angiosperms	Magnoliopsida	Pandanales	Velloziaceae	Barbacenia	campestris	Barbacenia campestris	NA	NA
Angiosperms	Magnoliopsida	Pandanales	Velloziaceae	Barbacenia	candida	Barbacenia candida	NA	NA
Angiosperms	Magnoliopsida	Pandanales	Velloziaceae	Barbacenia	carinata	Barbacenia carinata	NA	NA
Angiosperms	Magnoliopsida	Pandanales	Velloziaceae	Barbacenia	cinerascens	Barbacenia cinerascens	NA	NA
Angiosperms	Magnoliopsida	Pandanales	Velloziaceae	Barbacenia	coerulea	Barbacenia coerulea	NA	NA
Angiosperms	Magnoliopsida	Pandanales	Velloziaceae	Barbacenia	diamantina	Barbacenia diamantina	NA	NA
Angiosperms	Magnoliopsida	Pandanales	Velloziaceae	Barbacenia	elata	Barbacenia elata	NA	NA
Angiosperms	Magnoliopsida	Pandanales	Velloziaceae	Barbacenia	erecta	Barbacenia erecta	NA	NA
Angiosperms	Magnoliopsida	Pandanales	Velloziaceae	Barbacenia	fanniae	Barbacenia fanniae	Meirelles et al. (1997)	(N.L. Menezes) Mello-Silva
Angiosperms	Magnoliopsida	Pandanales	Velloziaceae	Barbacenia	filifolia	Barbacenia filifolia	NA	NA
Angiosperms	Magnoliopsida	Pandanales	Velloziaceae	Barbacenia	fragrans	Barbacenia fragrans	Meirelles et al. (1997)	Goethart & Henrard
Angiosperms	Magnoliopsida	Pandanales	Velloziaceae	Barbacenia	fusca	Barbacenia fusca	NA	NA
Angiosperms	Magnoliopsida	Pandanales	Velloziaceae	Barbacenia	gardneri	Barbacenia gardneri	NA	NA
Angiosperms	Magnoliopsida	Pandanales	Velloziaceae	Barbacenia	gentianoides	Barbacenia gentianoides	Meirelles et al. (1997)	Goethart & Henrard
Angiosperms	Magnoliopsida	Pandanales	Velloziaceae	Barbacenia	glauca	Barbacenia glauca	NA	NA
Angiosperms	Magnoliopsida	Pandanales	Velloziaceae	Barbacenia	gounelleana	Barbacenia gounelleana	Meirelles et al. (1997)	Beauverd
Angiosperms	Magnoliopsida	Pandanales	Velloziaceae	Barbacenia	gracilis	Barbacenia gracilis	NA	NA
Angiosperms	Magnoliopsida	Pandanales	Velloziaceae	Barbacenia	graminifolia	Barbacenia graminifolia	NA	NA
Angiosperms	Magnoliopsida	Pandanales	Velloziaceae	Barbacenia	hatschbachii	Barbacenia hatschbachii	NA	NA
Angiosperms	Magnoliopsida	Pandanales	Velloziaceae	Barbacenia	irwinii	Barbacenia irwinii	NA	NA
Angiosperms	Magnoliopsida	Pandanales	Velloziaceae	Barbacenia	juniperina	Barbacenia juniperina	NA	NA
Angiosperms	Magnoliopsida	Pandanales	Velloziaceae	Barbacenia	laevigata	Barbacenia laevigata	NA	NA
Angiosperms	Magnoliopsida	Pandanales	Velloziaceae	Barbacenia	leucopetala	Barbacenia leucopetala	NA	NA
Angiosperms	Magnoliopsida	Pandanales	Velloziaceae	Barbacenia	linearifolia	Barbacenia linearifolia	NA	NA
Angiosperms	Magnoliopsida	Pandanales	Velloziaceae	Barbacenia	litoralis	Barbacenia litoralis	NA	NA
Angiosperms	Magnoliopsida	Pandanales	Velloziaceae	Barbacenia	longifolia	Barbacenia longifolia	NA	NA
Angiosperms	Magnoliopsida	Pandanales	Velloziaceae	Barbacenia	longiscapa	Barbacenia longiscapa	do Nascimento et al. (2020)	Goethart & Henrard
Angiosperms	Magnoliopsida	Pandanales	Velloziaceae	Barbacenia	macrantha	Barbacenia macrantha	NA	NA
Angiosperms	Magnoliopsida	Pandanales	Velloziaceae	Barbacenia	macrophylla	Barbacenia macrophylla	NA	NA
Angiosperms	Magnoliopsida	Pandanales	Velloziaceae	Barbacenia	macrosepala	Barbacenia macrosepala	NA	NA
Angiosperms	Magnoliopsida	Pandanales	Velloziaceae	Barbacenia	martiana	Barbacenia martiana	NA	NA
Angiosperms	Magnoliopsida	Pandanales	Velloziaceae	Barbacenia	montana	Barbacenia montana	NA	NA
Angiosperms	Magnoliopsida	Pandanales	Velloziaceae	Barbacenia	nervosa	Barbacenia nervosa	NA	NA
Angiosperms	Magnoliopsida	Pandanales	Velloziaceae	Barbacenia	nitida	Barbacenia nitida	NA	NA
Angiosperms	Magnoliopsida	Pandanales	Velloziaceae	Barbacenia	oligantha	Barbacenia oligantha	NA	NA
Angiosperms	Magnoliopsida	Pandanales	Velloziaceae	Barbacenia	pallida	Barbacenia pallida	NA	NA
Angiosperms	Magnoliopsida	Pandanales	Velloziaceae	Barbacenia	parviflora	Barbacenia parviflora	NA	NA
Angiosperms	Magnoliopsida	Pandanales	Velloziaceae	Barbacenia	plantaginea	Barbacenia plantaginea	NA	NA
Angiosperms	Magnoliopsida	Pandanales	Velloziaceae	Barbacenia	purpurea	Barbacenia purpurea	NA	NA
Angiosperms	Magnoliopsida	Pandanales	Velloziaceae	Barbacenia	regnellii	Barbacenia regnellii	NA	NA
Angiosperms	Magnoliopsida	Pandanales	Velloziaceae	Barbacenia	riedeliana	Barbacenia riedeliana	Gaff (1987)	Goethart & Henrard
Angiosperms	Magnoliopsida	Pandanales	Velloziaceae	Barbacenia	robusta	Barbacenia robusta	NA	NA
Angiosperms	Magnoliopsida	Pandanales	Velloziaceae	Barbacenia	rufa	Barbacenia rufa	NA	NA
Angiosperms	Magnoliopsida	Pandanales	Velloziaceae	Barbacenia	rupestris	Barbacenia rupestris	NA	NA
Angiosperms	Magnoliopsida	Pandanales	Velloziaceae	Barbacenia	saxicola	Barbacenia saxicola	NA	NA
Angiosperms	Magnoliopsida	Pandanales	Velloziaceae	Barbacenia	sericea	Barbacenia sericea	NA	NA
Angiosperms	Magnoliopsida	Pandanales	Velloziaceae	Barbacenia	silvestris	Barbacenia silvestris	NA	NA
Angiosperms	Magnoliopsida	Pandanales	Velloziaceae	Barbacenia	simplicifolia	Barbacenia simplicifolia	NA	NA
Angiosperms	Magnoliopsida	Pandanales	Velloziaceae	Barbacenia	spectabilis	Barbacenia spectabilis	Meirelles et al. (1997)	L.B. Sm. & Ayensu
Angiosperms	Magnoliopsida	Pandanales	Velloziaceae	Barbacenia	squamata	Barbacenia squamata	NA	NA
Angiosperms	Magnoliopsida	Pandanales	Velloziaceae	Barbacenia	stricta	Barbacenia stricta	NA	NA
Angiosperms	Magnoliopsida	Pandanales	Velloziaceae	Barbacenia	tenuifolia	Barbacenia tenuifolia	NA	NA
Angiosperms	Magnoliopsida	Pandanales	Velloziaceae	Barbacenia	tomentosa	Barbacenia tomentosa	NA	NA
Angiosperms	Magnoliopsida	Pandanales	Velloziaceae	Barbacenia	tricolor	Barbacenia tricolor	NA	NA
Angiosperms	Magnoliopsida	Pandanales	Velloziaceae	Barbacenia	ulei	Barbacenia ulei	NA	NA
Angiosperms	Magnoliopsida	Pandanales	Velloziaceae	Barbacenia	variegata	Barbacenia variegata	NA	NA
Angiosperms	Magnoliopsida	Pandanales	Velloziaceae	Barbacenia	villosa	Barbacenia villosa	NA	NA
Angiosperms	Magnoliopsida	Pandanales	Velloziaceae	Barbaceniopsis	boliviensis	Barbaceniopsis boliviensis	Gaff (1987)	(Baker) L.B. Sm.
Angiosperms	Magnoliopsida	Pandanales	Velloziaceae	Barbaceniopsis	humahuaquensis	Barbaceniopsis humahuaquensis	Gaff (1987)	Noher
Angiosperms	Magnoliopsida	Pandanales	Velloziaceae	Vellozia	alata	Vellozia alata	NA	NA
Angiosperms	Magnoliopsida	Pandanales	Velloziaceae	Vellozia	albiflora	Vellozia albiflora	NA	NA
Angiosperms	Magnoliopsida	Pandanales	Velloziaceae	Vellozia	alutacea	Vellozia alutacea	Gaff (1987)	Pohl
Angiosperms	Magnoliopsida	Pandanales	Velloziaceae	Vellozia	andina	Vellozia andina	Ibisch et al. (2001)	Ibisch, R. Vásquez & Nowicki
Angiosperms	Magnoliopsida	Pandanales	Velloziaceae	Vellozia	archeri	Vellozia archeri	NA	NA
Angiosperms	Magnoliopsida	Pandanales	Velloziaceae	Vellozia	auriculata	Vellozia auriculata	NA	NA
Angiosperms	Magnoliopsida	Pandanales	Velloziaceae	Vellozia	barbosae	Vellozia barbosae	NA	NA
Angiosperms	Magnoliopsida	Pandanales	Velloziaceae	Vellozia	brevifolia	Vellozia brevifolia	NA	NA
Angiosperms	Magnoliopsida	Pandanales	Velloziaceae	Vellozia	candida	Vellozia candida	NA	NA
Angiosperms	Magnoliopsida	Pandanales	Velloziaceae	Vellozia	capitata	Vellozia capitata	NA	NA
Angiosperms	Magnoliopsida	Pandanales	Velloziaceae	Vellozia	caruncularis	Vellozia caruncularis	Meirelles et al. (1997)	Mart. ex Seub.
Angiosperms	Magnoliopsida	Pandanales	Velloziaceae	Vellozia	carunculosa	Vellozia carunculosa	NA	NA
Angiosperms	Magnoliopsida	Pandanales	Velloziaceae	Vellozia	caryophylloides	Vellozia caryophylloides	NA	NA
Angiosperms	Magnoliopsida	Pandanales	Velloziaceae	Vellozia	compacta	Vellozia compacta	NA	NA
Angiosperms	Magnoliopsida	Pandanales	Velloziaceae	Vellozia	crinita	Vellozia crinita	NA	NA
Angiosperms	Magnoliopsida	Pandanales	Velloziaceae	Vellozia	declinans	Vellozia declinans	Alcantara et al. (2015)	Goethart & Henrard
Angiosperms	Magnoliopsida	Pandanales	Velloziaceae	Vellozia	epidendroides	Vellozia epidendroides	Alcantara et al. (2015)	Mart. ex Schult. f.
Angiosperms	Magnoliopsida	Pandanales	Velloziaceae	Vellozia	flavicans	Vellozia flavicans	NA	NA
Angiosperms	Magnoliopsida	Pandanales	Velloziaceae	Vellozia	glabra	Vellozia glabra	NA	NA
Angiosperms	Magnoliopsida	Pandanales	Velloziaceae	Vellozia	grandiflora	Vellozia grandiflora	NA	NA
Angiosperms	Magnoliopsida	Pandanales	Velloziaceae	Vellozia	hirsuta	Vellozia hirsuta	NA	NA
Angiosperms	Magnoliopsida	Pandanales	Velloziaceae	Vellozia	intermedia	Vellozia intermedia	NA	NA
Angiosperms	Magnoliopsida	Pandanales	Velloziaceae	Vellozia	leucantha	Vellozia leucantha	NA	NA
Angiosperms	Magnoliopsida	Pandanales	Velloziaceae	Vellozia	longifolia	Vellozia longifolia	NA	NA
Angiosperms	Magnoliopsida	Pandanales	Velloziaceae	Vellozia	luteola	Vellozia luteola	NA	NA
Angiosperms	Magnoliopsida	Pandanales	Velloziaceae	Vellozia	magnifica	Vellozia magnifica	NA	NA
Angiosperms	Magnoliopsida	Pandanales	Velloziaceae	Vellozia	minuta	Vellozia minuta	NA	NA
Angiosperms	Magnoliopsida	Pandanales	Velloziaceae	Vellozia	multispicata	Vellozia multispicata	NA	NA
Angiosperms	Magnoliopsida	Pandanales	Velloziaceae	Vellozia	nanuzae	Vellozia nanuzae	Meirelles et al. (1997)	L.B. Sm. & Ayensu
Angiosperms	Magnoliopsida	Pandanales	Velloziaceae	Vellozia	nivea	Vellozia nivea	Alcantara et al. (2015)	L.B. Sm. & Ayensu
Angiosperms	Magnoliopsida	Pandanales	Velloziaceae	Vellozia	plicata	Vellozia plicata	NA	NA
Angiosperms	Magnoliopsida	Pandanales	Velloziaceae	Vellozia	prolifera	Vellozia prolifera	NA	NA
Angiosperms	Magnoliopsida	Pandanales	Velloziaceae	Vellozia	pulchra	Vellozia pulchra	Bondi et al. (2024)	L.B. Sm.
Angiosperms	Magnoliopsida	Pandanales	Velloziaceae	Vellozia	punctata	Vellozia punctata	NA	NA
Angiosperms	Magnoliopsida	Pandanales	Velloziaceae	Vellozia	quadriflora	Vellozia quadriflora	NA	NA
Angiosperms	Magnoliopsida	Pandanales	Velloziaceae	Vellozia	resinosa	Vellozia resinosa	Alcantara et al. (2015)	Mart. ex Schult. f.
Angiosperms	Magnoliopsida	Pandanales	Velloziaceae	Vellozia	scandens	Vellozia scandens	NA	NA
Angiosperms	Magnoliopsida	Pandanales	Velloziaceae	Vellozia	sellowii	Vellozia sellowii	Gaff (1987)	Seub.
Angiosperms	Magnoliopsida	Pandanales	Velloziaceae	Vellozia	semirii	Vellozia semirii	Alcantara et al. (2015)	Mello-Silva & N.L. Menezes
Angiosperms	Magnoliopsida	Pandanales	Velloziaceae	Vellozia	sennii	Vellozia sennii	NA	NA
Angiosperms	Magnoliopsida	Pandanales	Velloziaceae	Vellozia	sessiliflora	Vellozia sessiliflora	NA	NA
Angiosperms	Magnoliopsida	Pandanales	Velloziaceae	Vellozia	sincorana	Vellozia sincorana	NA	NA
Angiosperms	Magnoliopsida	Pandanales	Velloziaceae	Vellozia	spathulata	Vellozia spathulata	NA	NA
Angiosperms	Magnoliopsida	Pandanales	Velloziaceae	Vellozia	squamata	Vellozia squamata	NA	NA
Angiosperms	Magnoliopsida	Pandanales	Velloziaceae	Vellozia	streptophylla	Vellozia streptophylla	Alcantara et al. (2015)	L.B. Sm.
Angiosperms	Magnoliopsida	Pandanales	Velloziaceae	Vellozia	subscabra	Vellozia subscabra	Alcantara et al. (2015)	J.C. Mikan
Angiosperms	Magnoliopsida	Pandanales	Velloziaceae	Vellozia	tubiflora	Vellozia tubiflora	NA	NA
Angiosperms	Magnoliopsida	Pandanales	Velloziaceae	Vellozia	variegata	Vellozia variegata	Meirelles et al. (1997)	Goethart & Henrard
Angiosperms	Magnoliopsida	Pandanales	Velloziaceae	Vellozia	verrucosa	Vellozia verrucosa	NA	NA
Angiosperms	Magnoliopsida	Pandanales	Velloziaceae	Vellozia	violacea	Vellozia violacea	NA	NA
Angiosperms	Magnoliopsida	Pandanales	Velloziaceae	Xerophyta	adendorffii	Xerophyta adendorffii	NA	NA
Angiosperms	Magnoliopsida	Pandanales	Velloziaceae	Xerophyta	alboviridis	Xerophyta alboviridis	NA	NA
Angiosperms	Magnoliopsida	Pandanales	Velloziaceae	Xerophyta	argentea	Xerophyta argentea	NA	NA
Angiosperms	Magnoliopsida	Pandanales	Velloziaceae	Xerophyta	asteracantha	Xerophyta asteracantha	NA	NA
Angiosperms	Magnoliopsida	Pandanales	Velloziaceae	Xerophyta	bicolor	Xerophyta bicolor	NA	NA
Angiosperms	Magnoliopsida	Pandanales	Velloziaceae	Xerophyta	bischoffii	Xerophyta bischoffii	NA	NA
Angiosperms	Magnoliopsida	Pandanales	Velloziaceae	Xerophyta	dasylirioides	Xerophyta dasylirioides	Gaff (1977)	Baker
Angiosperms	Magnoliopsida	Pandanales	Velloziaceae	Xerophyta	eglandulosa	Xerophyta eglandulosa	Gaff (1977)	H. Perrier
Angiosperms	Magnoliopsida	Pandanales	Velloziaceae	Xerophyta	equisetoides	Xerophyta equisetoides	NA	NA
Angiosperms	Magnoliopsida	Pandanales	Velloziaceae	Xerophyta	expansifolia	Xerophyta expansifolia	NA	NA
Angiosperms	Magnoliopsida	Pandanales	Velloziaceae	Xerophyta	floribunda	Xerophyta floribunda	NA	NA
Angiosperms	Magnoliopsida	Pandanales	Velloziaceae	Xerophyta	gerrardii	Xerophyta gerrardii	NA	NA
Angiosperms	Magnoliopsida	Pandanales	Velloziaceae	Xerophyta	junodii	Xerophyta junodii	NA	NA
Angiosperms	Magnoliopsida	Pandanales	Velloziaceae	Xerophyta	langebergensis	Xerophyta langebergensis	NA	NA
Angiosperms	Magnoliopsida	Pandanales	Velloziaceae	Xerophyta	longicaulis	Xerophyta longicaulis	NA	NA
Angiosperms	Magnoliopsida	Pandanales	Velloziaceae	Xerophyta	lugubris	Xerophyta lugubris	NA	NA
Angiosperms	Magnoliopsida	Pandanales	Velloziaceae	Xerophyta	malagasica	Xerophyta malagasica	NA	NA
Angiosperms	Magnoliopsida	Pandanales	Velloziaceae	Xerophyta	mollis	Xerophyta mollis	NA	NA
Angiosperms	Magnoliopsida	Pandanales	Velloziaceae	Xerophyta	namaquensis	Xerophyta namaquensis	NA	NA
Angiosperms	Magnoliopsida	Pandanales	Velloziaceae	Xerophyta	nandrasanae	Xerophyta nandrasanae	Péli & Nagy-Déri (2018)	Phillipson & Lowry
Angiosperms	Magnoliopsida	Pandanales	Velloziaceae	Xerophyta	nelsonii	Xerophyta nelsonii	NA	NA
Angiosperms	Magnoliopsida	Pandanales	Velloziaceae	Xerophyta	nigra	Xerophyta nigra	NA	NA
Angiosperms	Magnoliopsida	Pandanales	Velloziaceae	Xerophyta	pectinata	Xerophyta pectinata	Péli & Nagy-Déri (2018)	Baker
Angiosperms	Magnoliopsida	Pandanales	Velloziaceae	Xerophyta	pinifolia	Xerophyta pinifolia	Gaff (1977)	Lam.
Angiosperms	Magnoliopsida	Pandanales	Velloziaceae	Xerophyta	plicata	Xerophyta plicata	NA	NA
Angiosperms	Magnoliopsida	Pandanales	Velloziaceae	Xerophyta	purpurens	Xerophyta purpurens	NA	NA
Angiosperms	Magnoliopsida	Pandanales	Velloziaceae	Xerophyta	rippsteinii	Xerophyta rippsteinii	Bondi et al. (2024)	L.B. Sm., J.-P. Lebrun & Stork
Angiosperms	Magnoliopsida	Pandanales	Velloziaceae	Xerophyta	robinsonii	Xerophyta robinsonii	NA	NA
Angiosperms	Magnoliopsida	Pandanales	Velloziaceae	Xerophyta	rosea	Xerophyta rosea	NA	NA
Angiosperms	Magnoliopsida	Pandanales	Velloziaceae	Xerophyta	rupicola	Xerophyta rupicola	NA	NA
Angiosperms	Magnoliopsida	Pandanales	Velloziaceae	Xerophyta	scabrida	Xerophyta scabrida	NA	NA
Angiosperms	Magnoliopsida	Pandanales	Velloziaceae	Xerophyta	schnizleinia	Xerophyta schnizleinia	Owoseye & Sanford (1972)	(L.B. Sm. & Ayensu) Baker
Angiosperms	Magnoliopsida	Pandanales	Velloziaceae	Xerophyta	secunda	Xerophyta secunda	NA	NA
Angiosperms	Magnoliopsida	Pandanales	Velloziaceae	Xerophyta	setifera	Xerophyta setifera	NA	NA
Angiosperms	Magnoliopsida	Pandanales	Velloziaceae	Xerophyta	spekei	Xerophyta spekei	Péli & Nagy-Déri (2018)	Baker
Angiosperms	Magnoliopsida	Pandanales	Velloziaceae	Xerophyta	splendens	Xerophyta splendens	NA	NA
Angiosperms	Magnoliopsida	Pandanales	Velloziaceae	Xerophyta	squarrosa	Xerophyta squarrosa	Gaff (1977)	Baker
Angiosperms	Magnoliopsida	Pandanales	Velloziaceae	Xerophyta	stenophylla	Xerophyta stenophylla	NA	NA
Angiosperms	Magnoliopsida	Pandanales	Velloziaceae	Xerophyta	tenuifolia	Xerophyta tenuifolia	NA	NA
Angiosperms	Magnoliopsida	Pandanales	Velloziaceae	Xerophyta	variabilis	Xerophyta variabilis	NA	NA
Angiosperms	Magnoliopsida	Pandanales	Velloziaceae	Xerophyta	viscosa	Xerophyta viscosa	Gaff (1971)	Baker
Angiosperms	Magnoliopsida	Poales	Bromeliaceae	Pitcairnia	lanuginosa	Pitcairnia lanuginosa	Vieira et al. (2017)	Ruiz & Pav.
Angiosperms	Magnoliopsida	Poales	Cyperaceae	Coleochloa	abyssinica	Coleochloa abyssinica	Bondi et al. (2024)	(Hochst. ex A. Rich.) Gilly
Angiosperms	Magnoliopsida	Poales	Cyperaceae	Trilepis	ciliatifolia	Trilepis ciliatifolia	Meirelles et al. (1997)	T. Koyama
Angiosperms	Magnoliopsida	Poales	Cyperaceae	Trilepis	lhotzkiana	Trilepis lhotzkiana	Meirelles et al. (1997)	Nees ex Arn.
Angiosperms	Magnoliopsida	Poales	Cyperaceae	Trilepis	microstachya	Trilepis microstachya	Meirelles et al. (1997)	(C.B. Clarke) H. Pfeiff.
Angiosperms	Magnoliopsida	Poales	Poaceae	Arundinella	metzi	Arundinella metzi	NA	NA
Angiosperms	Magnoliopsida	Poales	Poaceae	Arundinella	metzii	Arundinella metzii	Smrithy et al. 2023	Hochst. ex Miq.
Angiosperms	Magnoliopsida	Poales	Poaceae	Arundinella	setosa	Arundinella setosa	NA	NA
Angiosperms	Magnoliopsida	Poales	Poaceae	Bhidea	burnsiana	Bhidea burnsiana	NA	NA
Angiosperms	Magnoliopsida	Poales	Poaceae	Bothriochloa	jainii	Bothriochloa jainii	NA	NA
Angiosperms	Magnoliopsida	Poales	Poaceae	Danthonidium	gammiei	Danthonidium gammiei	NA	NA
Angiosperms	Magnoliopsida	Poales	Poaceae	Dichanthium	jainii	Dichanthium jainii	Smrithy et al. 2023	(Deshp. & Hemadri) R.Kr.Singh & Arigela
Angiosperms	Magnoliopsida	Poales	Poaceae	Dimeria	stapfiana	Dimeria stapfiana	NA	NA
Angiosperms	Magnoliopsida	Poales	Poaceae	Dimeria	woodrowii	Dimeria woodrowii	NA	NA
Angiosperms	Magnoliopsida	Poales	Poaceae	Eragrostiella	nardoides	Eragrostiella nardoides	Gaff & Bole (1986)	(Trin.) Bor
Angiosperms	Magnoliopsida	Poales	Poaceae	Glyphochloa	acuminata	Glyphochloa acuminata	NA	NA
Angiosperms	Magnoliopsida	Poales	Poaceae	Glyphochloa	forficulata	Glyphochloa forficulata	NA	NA
Angiosperms	Magnoliopsida	Poales	Poaceae	Glyphochloa	goaensis	Glyphochloa goaensis	NA	NA
Angiosperms	Magnoliopsida	Poales	Poaceae	Glyphochloa	mysorensis	Glyphochloa mysorensis	NA	NA
Angiosperms	Magnoliopsida	Poales	Poaceae	Glyphochloa	ratnagirica	Glyphochloa ratnagirica	NA	NA
Angiosperms	Magnoliopsida	Poales	Poaceae	Glyphochloa	santapaui	Glyphochloa santapaui	NA	NA
Angiosperms	Magnoliopsida	Poales	Poaceae	Indopoa	paupercula	Indopoa paupercula	NA	NA
Angiosperms	Magnoliopsida	Poales	Poaceae	Micrachne	patentiflora	Micrachne patentiflora	Gaff et al. (1990)	(Stent & J.M. Rattray) P.M. Peterson
Angiosperms	Magnoliopsida	Poales	Poaceae	Micraira	multinervia	Micraira multinervia	Blomstedt et al. (2018)	Lazarides
Angiosperms	Magnoliopsida	Poales	Poaceae	Oropetium	aristatum	Oropetium aristatum	Bondi et al. (2024)	(Stapf) Pilg.
Angiosperms	Magnoliopsida	Poales	Poaceae	Sporobolus	ruspolianus	Sporobolus ruspolianus	Bondi et al. (2024)	Chiov.
Angiosperms	Magnoliopsida	Poales	Poaceae	Styppeiochloa	hitchcockii	Styppeiochloa hitchcockii	Rabarimanarivo et al. (2019)	(A. Camus) Cope
Angiosperms	Magnoliopsida	Poales	Poaceae	Tripogon	bromoides	Tripogon bromoides	NA	NA
Angiosperms	Magnoliopsida	Poales	Poaceae	Tripogon	trifidus	Tripogon trifidus	NA	NA
Angiosperms	Magnoliopsida	Poales	Poaceae	Tripogonella	loliiformis	Tripogonella loliiformis	NA	NA
Angiosperms	Magnoliopsida	Poales	Poaceae	Tripogonella	minima	Tripogonella minima	NA	NA
Angiosperms	Magnoliopsida	Poales	Poaceae	Tripogonella	spicata	Tripogonella spicata	NA	NA
Bryophyta	Bryopsida	Pottiales	Pottiaceae	Didymodon	fallax	Didymodon fallax	NA	NA
Marchantiophyta	Jungermanniopsida	Jungermanniales	lagiochilaceae	Plagiochila	NA	Plagiochila	NA	NA
Pteridophytes	Lycopodiopsida	Selaginellales	Selaginellaceae	Selaginella	arizonica	Selaginella arizonica	Yu et al. (2017)	Maxon
Pteridophytes	Lycopodiopsida	Selaginellales	Selaginellaceae	Selaginella	brachystachya	Selaginella brachystachya	NA	NA
Pteridophytes	Lycopodiopsida	Selaginellales	Selaginellaceae	Selaginella	cochleata	Selaginella cochleata	Shivaraj et al. (2020)	(Hook. & Grev.) Spring
Pteridophytes	Lycopodiopsida	Selaginellales	Selaginellaceae	Selaginella	densa	Selaginella densa	Alpert (2000)	Rydb.
Pteridophytes	Lycopodiopsida	Selaginellales	Selaginellaceae	Selaginella	eremophila	Selaginella eremophila	Yu et al. (2017)	Maxon
Pteridophytes	Lycopodiopsida	Selaginellales	Selaginellaceae	Selaginella	helicoclada	Selaginella helicoclada	Rabarimanarivo et al. (2019)	Alston
Pteridophytes	Lycopodiopsida	Selaginellales	Selaginellaceae	Selaginella	helvetica	Selaginella helvetica	NA	NA
Pteridophytes	Lycopodiopsida	Selaginellales	Selaginellaceae	Selaginella	njamnjamensis	Selaginella njamnjamensis	Hambler (1961)	Hieron.
Pteridophytes	Lycopodiopsida	Selaginellales	Selaginellaceae	Selaginella	phillipsiana	Selaginella phillipsiana	Bondi et al. (2024)	(Hieron.) Alston
Pteridophytes	Lycopodiopsida	Selaginellales	Selaginellaceae	Selaginella	pulvinata	Selaginella pulvinata	Yu et al. 2021	(Hook. & Grev.) Maxim.
Pteridophytes	Lycopodiopsida	Selaginellales	Selaginellaceae	Selaginella	rupincola	Selaginella rupincola	Yu et al. (2017)	Underw.
Pteridophytes	Lycopodiopsida	Selaginellales	Selaginellaceae	Selaginella	trisulcata	Selaginella trisulcata	Kessler & Siorak (2007)	Aspl.
Pteridophytes	Lycopodiopsida	Selaginellales	Selaginellaceae	Selaginella	yemensis	Selaginella yemensis	Bondi et al. (2024)	(Sw.) Spring
Pteridophytes	Polypodiopsida	Gleicheniales	Gleicheniaceae	Dicranopteris	linearis	Dicranopteris linearis	NA	NA
Pteridophytes	Polypodiopsida	Hymenophyllales	Hymenophyllaceae	Hymenophyllum	capillare	Hymenophyllum capillare	Hemp (2002)	Desv.
Pteridophytes	Polypodiopsida	Hymenophyllales	Hymenophyllaceae	Hymenophyllum	fucoides	Hymenophyllum fucoides	Proctor (2012)	(Sw.) Sw.
Pteridophytes	Polypodiopsida	Hymenophyllales	Hymenophyllaceae	Hymenophyllum	hirsutum	Hymenophyllum hirsutum	Proctor (2012)	(L.) Sw.
Pteridophytes	Polypodiopsida	Hymenophyllales	Hymenophyllaceae	Hymenophyllum	kuhnii	Hymenophyllum kuhnii	Hemp (2002)	C. Chr.
Pteridophytes	Polypodiopsida	Hymenophyllales	Hymenophyllaceae	Hymenophyllum	nephrophyllum	Hymenophyllum nephrophyllum	Oliver et al. (2000)	Ebihara & K.Iwats.
Pteridophytes	Polypodiopsida	Hymenophyllales	Hymenophyllaceae	Hymenophyllum	peltatum	Hymenophyllum peltatum	Proctor (2010)	(Poir.) Desv.
Pteridophytes	Polypodiopsida	Hymenophyllales	Hymenophyllaceae	Hymenophyllum	plicatum	Hymenophyllum plicatum	Niinemets et al. (2018)	Kaulf.
Pteridophytes	Polypodiopsida	Hymenophyllales	Hymenophyllaceae	Hymenophyllum	polyanthos	Hymenophyllum polyanthos	Proctor (2012)	(Sw.) Sw.
Pteridophytes	Polypodiopsida	Hymenophyllales	Hymenophyllaceae	Hymenophyllum	sanguinolentum	Hymenophyllum sanguinolentum	Proctor (2012)	(G. Forst.) Sw.
Pteridophytes	Polypodiopsida	Hymenophyllales	Hymenophyllaceae	Hymenophyllum	splendidum	Hymenophyllum splendidum	Hemp (2002)	Bosch
Pteridophytes	Polypodiopsida	Hymenophyllales	Hymenophyllaceae	Hymenophyllum	tunbrigense	Hymenophyllum tunbrigense	Hemp (2002)	(L.) Sm.
Pteridophytes	Polypodiopsida	Hymenophyllales	Hymenophyllaceae	Trichomanes	bucinatum	Trichomanes bucinatum	Hietz (2010)	Mickel & Beitel
Pteridophytes	Polypodiopsida	Hymenophyllales	Hymenophyllaceae	Trichomanes	capillaceum	Trichomanes capillaceum	Proctor (2012)	L.
Pteridophytes	Polypodiopsida	Hymenophyllales	Hymenophyllaceae	Trichomanes	chevalieri	Trichomanes chevalieri	Hemp (2002)	Christ
Pteridophytes	Polypodiopsida	Hymenophyllales	Hymenophyllaceae	Trichomanes	diaphanum	Trichomanes diaphanum	Hemp (2002)	Kunth
Pteridophytes	Polypodiopsida	Hymenophyllales	Hymenophyllaceae	Trichomanes	erosum	Trichomanes erosum	Hemp (2002)	Willd.
Pteridophytes	Polypodiopsida	Hymenophyllales	Hymenophyllaceae	Trichomanes	frappieri	Trichomanes frappieri	Hemp (2002)	Cordem.
Pteridophytes	Polypodiopsida	Hymenophyllales	Hymenophyllaceae	Trichomanes	inopinatum	Trichomanes inopinatum	Mkhize (2018)	(Pic.Serm.) J.E.Burrows
Pteridophytes	Polypodiopsida	Hymenophyllales	Hymenophyllaceae	Trichomanes	melanotrichum	Trichomanes melanotrichum	Hemp (2002)	Schltdl.
Pteridophytes	Polypodiopsida	Hymenophyllales	Hymenophyllaceae	Trichomanes	polypodioides	Trichomanes polypodioides	Proctor (2012)	L.
Pteridophytes	Polypodiopsida	Hymenophyllales	Hymenophyllaceae	Trichomanes	pyxidiferum	Trichomanes pyxidiferum	Kornas (1993)	L.
Pteridophytes	Polypodiopsida	Hymenophyllales	Hymenophyllaceae	Trichomanes	radicans	Trichomanes radicans	Hemp (2002)	Sw.
Pteridophytes	Polypodiopsida	Hymenophyllales	Hymenophyllaceae	Trichomanes	rigidum	Trichomanes rigidum	Hemp (2002)	Sw.
Pteridophytes	Polypodiopsida	Polypodiales	Aspleniaceae	Asplenium	adiantum-nigrum	Asplenium adiantum-nigrum	Hemp (2002)	L.
Pteridophytes	Polypodiopsida	Polypodiales	Aspleniaceae	Asplenium	cordatum	Asplenium cordatum	Gaff (1977)	(Thunb.) Sw.
Pteridophytes	Polypodiopsida	Polypodiales	Aspleniaceae	Asplenium	dalhousieae	Asplenium dalhousieae	NA	NA
Pteridophytes	Polypodiopsida	Polypodiales	Aspleniaceae	Asplenium	friesiorum	Asplenium friesiorum	Hemp (2002)	C. Chr.
Pteridophytes	Polypodiopsida	Polypodiales	Aspleniaceae	Asplenium	megalura	Asplenium megalura	Hemp (2002)	Hieron.
Pteridophytes	Polypodiopsida	Polypodiales	Aspleniaceae	Asplenium	monanthes	Asplenium monanthes	Bondi et al. (2024)	L.
Pteridophytes	Polypodiopsida	Polypodiales	Aspleniaceae	Asplenium	pleurosorum	Asplenium pleurosorum	Gaff & Latz (1978)	Christenh.
Pteridophytes	Polypodiopsida	Polypodiales	Aspleniaceae	Asplenium	praegracile	Asplenium praegracile	Hemp (2002)	Rosenst.
Pteridophytes	Polypodiopsida	Polypodiales	Aspleniaceae	Asplenium	sandersonii	Asplenium sandersonii	Gaff (1977)	Hook.
Pteridophytes	Polypodiopsida	Polypodiales	Aspleniaceae	Asplenium	theciferum	Asplenium theciferum	Kornas (1993)	(Kunth) Mett.
Pteridophytes	Polypodiopsida	Polypodiales	Aspleniaceae	Asplenium	uhligii	Asplenium uhligii	Hemp (2002)	Hieron.
Pteridophytes	Polypodiopsida	Polypodiales	Aspleniaceae	Asplenium	yoshinagae	Asplenium yoshinagae	NA	NA
Pteridophytes	Polypodiopsida	Polypodiales	Davalliaceae	Davallia	angustata	Davallia angustata	Quinnell et al. (2017)	Wall. ex Hook. & Grev.
Pteridophytes	Polypodiopsida	Polypodiales	Dryopteridaceae	Elaphoglossum	acrostichoides	Elaphoglossum acrostichoides	Hemp (2002)	(Hook. & Grev.) Schelpe
Pteridophytes	Polypodiopsida	Polypodiales	Dryopteridaceae	Elaphoglossum	petiolatum	Elaphoglossum petiolatum	Hietz (2010)	(Sw.) Urb.
Pteridophytes	Polypodiopsida	Polypodiales	Dryopteridaceae	Elaphoglossum	piloselloides	Elaphoglossum piloselloides	Hemp (2002)	(C. Presl) T. Moore
Pteridophytes	Polypodiopsida	Polypodiales	Polypodiaceae	Grammitis	flabelliformis	Grammitis flabelliformis	Hemp (2002)	(Poir.) C.V.Morton
Pteridophytes	Polypodiopsida	Polypodiales	Polypodiaceae	Grammitis	heterophylla	Grammitis heterophylla	Gaff & Latz (1978)	Labill.
Pteridophytes	Polypodiopsida	Polypodiales	Polypodiaceae	Grammitis	peruviana	Grammitis peruviana	Hietz (2010)	(Desv.) C.V.Morton
Pteridophytes	Polypodiopsida	Polypodiales	Polypodiaceae	Lepisorus	nudus	Lepisorus nudus	NA	NA
Pteridophytes	Polypodiopsida	Polypodiales	Polypodiaceae	Loxogramme	lanceolata	Loxogramme lanceolata	Hietz (2010)	(Sw.) C. Presl
Pteridophytes	Polypodiopsida	Polypodiales	Polypodiaceae	Microgramma	piloselloides	Microgramma piloselloides	Kessler & Siorak (2007)	(L.) Copel.
Pteridophytes	Polypodiopsida	Polypodiales	Polypodiaceae	Pecluma	eurybasis	Pecluma eurybasis	Kessler & Siorak (2007)	(C. Chr.) M.G. Price
Pteridophytes	Polypodiopsida	Polypodiales	Polypodiaceae	Pleopeltis	angusta	Pleopeltis angusta	Hietz (2010)	Humb. & Bonpl. ex Willd.
Pteridophytes	Polypodiopsida	Polypodiales	Polypodiaceae	Pleopeltis	crassinervata	Pleopeltis crassinervata	Hietz (2010)	(Fée) T. Moore
Pteridophytes	Polypodiopsida	Polypodiales	Polypodiaceae	Pleopeltis	furfuracea	Pleopeltis furfuracea	Hietz (2010)	(Schltdl. & Cham.) A.R.Sm. & Tejero
Pteridophytes	Polypodiopsida	Polypodiales	Polypodiaceae	Pleopeltis	hirsutissima	Pleopeltis hirsutissima	Hietz (2010)	(Raddi) de la Sota
Pteridophytes	Polypodiopsida	Polypodiales	Polypodiaceae	Pleopeltis	macrocarpa	Pleopeltis macrocarpa	NA	NA
Pteridophytes	Polypodiopsida	Polypodiales	Polypodiaceae	Pleopeltis	mexicana	Pleopeltis mexicana	Hietz (2010)	(Fée) Mickel & Beitel
Pteridophytes	Polypodiopsida	Polypodiales	Polypodiaceae	Pleopeltis	minima	Pleopeltis minima	Hietz (2010)	(Bory) J. Prado & R.Y. Hirai
Pteridophytes	Polypodiopsida	Polypodiales	Polypodiaceae	Pleopeltis	plebeia	Pleopeltis plebeia	Hietz (2010)	(Schltdl. & Cham.) A.R. Sm. & Tejero
Pteridophytes	Polypodiopsida	Polypodiales	Polypodiaceae	Pleopeltis	pleopeltifolia	Pleopeltis pleopeltifolia	Voytena et al. (2014)	(Raddi) Alston
Pteridophytes	Polypodiopsida	Polypodiales	Polypodiaceae	Pleopeltis	polypodioides	Pleopeltis polypodioides	Gaff (1977)	(L.) E.G. Andrews & Windham
Pteridophytes	Polypodiopsida	Polypodiales	Polypodiaceae	Pleopeltis	remota	Pleopeltis remota	Mkhize (2018)	(Desv.) A.R.Sm.
Pteridophytes	Polypodiopsida	Polypodiales	Polypodiaceae	Pyrrosia	lanceolata	Pyrrosia lanceolata	NA	NA
Pteridophytes	Polypodiopsida	Polypodiales	Pteridaceae	Actiniopteris	australis	Actiniopteris australis	Mkhize (2018)	(L. f.) Link
Pteridophytes	Polypodiopsida	Polypodiales	Pteridaceae	Actiniopteris	semiflabellata	Actiniopteris semiflabellata	Hemp (2002)	Pic. Serm.
Pteridophytes	Polypodiopsida	Polypodiales	Pteridaceae	Adiantum	hispidulum	Adiantum hispidulum	NA	NA
Pteridophytes	Polypodiopsida	Polypodiales	Pteridaceae	Adiantum	incisum	Adiantum incisum	NA	NA
Pteridophytes	Polypodiopsida	Polypodiales	Pteridaceae	Adiantum	latifolium	Adiantum latifolium	NA	NA
Pteridophytes	Polypodiopsida	Polypodiales	Pteridaceae	Aleuritopteris	bicolor	Aleuritopteris bicolor	NA	NA
Pteridophytes	Polypodiopsida	Polypodiales	Pteridaceae	Cosentinia	vellea	Cosentinia vellea	Gaff & Latz (1978)	(Aiton) Tod.
Pteridophytes	Polypodiopsida	Polypodiales	Pteridaceae	Haplopteris	guineensis	Haplopteris guineensis	Kornas (1993)	(Desv.) E.H.Crane
Pteridophytes	Polypodiopsida	Polypodiales	Pteridaceae	Haplopteris	volkensii	Haplopteris volkensii	Hemp (2002)	(Hieron.) E.H. Crane
Pteridophytes	Polypodiopsida	Polypodiales	Pteridaceae	Hemionitis	acrostica	Hemionitis acrostica	Shah et al. (2019)	(Balb.) Mosyakin
Pteridophytes	Polypodiopsida	Polypodiales	Pteridaceae	Hemionitis	albomarginata	Hemionitis albomarginata	Sharma et al. 2015	(C.B.Clarke) Christenh.
Pteridophytes	Polypodiopsida	Polypodiales	Pteridaceae	Hemionitis	andromedifolia	Hemionitis andromedifolia	Kirkpatrick (2008)	(Kaulf.) Christenh.
Pteridophytes	Polypodiopsida	Polypodiales	Pteridaceae	Hemionitis	arifolia	Hemionitis arifolia	Kessler & Siorak (2007)	(Burm.f.) T.Moore
Pteridophytes	Polypodiopsida	Polypodiales	Pteridaceae	Hemionitis	atropurpurea	Hemionitis atropurpurea	Alpert (2000)	(L.) Christenh.
Pteridophytes	Polypodiopsida	Polypodiales	Pteridaceae	Hemionitis	bicolor	Hemionitis bicolor	Smrithy et al. 2023	(Roxb.) Christenh.
Pteridophytes	Polypodiopsida	Polypodiales	Pteridaceae	Hemionitis	bipinnata	Hemionitis bipinnata	Bondi et al. (2024)	(Christ) Mickel
Pteridophytes	Polypodiopsida	Polypodiales	Pteridaceae	Hemionitis	boivinii	Hemionitis boivinii	Gaff (1977)	(Hook.) Christenh.
Pteridophytes	Polypodiopsida	Polypodiales	Pteridaceae	Hemionitis	bonariensis	Hemionitis bonariensis	Iturriaga et al. (2000)	(Willd.) Christenh.
Pteridophytes	Polypodiopsida	Polypodiales	Pteridaceae	Hemionitis	brachyptera	Hemionitis brachyptera	Kirkpatrick (2008)	(T.Moore) Christenh.
Pteridophytes	Polypodiopsida	Polypodiales	Pteridaceae	Hemionitis	bradburyi	Hemionitis bradburyi	Marks et al. (2021)	(Hook.) Christenh.
Pteridophytes	Polypodiopsida	Polypodiales	Pteridaceae	Hemionitis	bridgesii	Hemionitis bridgesii	Kirkpatrick (2008)	(Hook.) Christenh.
Pteridophytes	Polypodiopsida	Polypodiales	Pteridaceae	Hemionitis	buchtienii	Hemionitis buchtienii	Gaff (1987)	(Rosenst.) Christenh.
Pteridophytes	Polypodiopsida	Polypodiales	Pteridaceae	Hemionitis	calomelanos	Hemionitis calomelanos	Gaff (1977)	(Sw.) Christenh.
Pteridophytes	Polypodiopsida	Polypodiales	Pteridaceae	Hemionitis	capensis	Hemionitis capensis	Marks et al. (2021)	(Thunb.) Christenh.
Pteridophytes	Polypodiopsida	Polypodiales	Pteridaceae	Hemionitis	cochisensis	Hemionitis cochisensis	Kirkpatrick (2008)	(Goodd.) Christenh.
Pteridophytes	Polypodiopsida	Polypodiales	Pteridaceae	Hemionitis	collina	Hemionitis collina	Meirelles et al. (1997)	(Raddi) Christenh.
Pteridophytes	Polypodiopsida	Polypodiales	Pteridaceae	Hemionitis	concolor	Hemionitis concolor	Gaff (1977)	(Langsd. & Fisch.) Christenh.
Pteridophytes	Polypodiopsida	Polypodiales	Pteridaceae	Hemionitis	depauperata	Hemionitis depauperata	Gaff (1977)	(Baker) Christenh.
Pteridophytes	Polypodiopsida	Polypodiales	Pteridaceae	Hemionitis	dinteri	Hemionitis dinteri	Gaff (1977)	(Brause) Christenh.
Pteridophytes	Polypodiopsida	Polypodiales	Pteridaceae	Hemionitis	distans	Hemionitis distans	Gaff & Latz (1978)	(R.Br.) Christenh.
Pteridophytes	Polypodiopsida	Polypodiales	Pteridaceae	Hemionitis	doryopteris	Hemionitis doryopteris	Iturriaga et al. (2000)	Christenh.
Pteridophytes	Polypodiopsida	Polypodiales	Pteridaceae	Hemionitis	dura	Hemionitis dura	Porembski (1996)	(Willd.) Christenh.
Pteridophytes	Polypodiopsida	Polypodiales	Pteridaceae	Hemionitis	eatonii	Hemionitis eatonii	Kirkpatrick (2008)	(Baker) Christenh.
Pteridophytes	Polypodiopsida	Polypodiales	Pteridaceae	Hemionitis	eckloniana	Hemionitis eckloniana	Gaff (1977)	(Kunze) Christenh.
Pteridophytes	Polypodiopsida	Polypodiales	Pteridaceae	Hemionitis	emperatricella	Hemionitis emperatricella	Iturriaga et al. (2000)	Christenh.
Pteridophytes	Polypodiopsida	Polypodiales	Pteridaceae	Hemionitis	engywookii	Hemionitis engywookii	Kirkpatrick (2008)	Christenh.
Pteridophytes	Polypodiopsida	Polypodiales	Pteridaceae	Hemionitis	farinosa	Hemionitis farinosa	Gaff (1977)	(Forssk.) Christenh.
Pteridophytes	Polypodiopsida	Polypodiales	Pteridaceae	Hemionitis	fragillima	Hemionitis fragillima	Gaff & Latz (1978)	(F.Muell.) Christenh.
Pteridophytes	Polypodiopsida	Polypodiales	Pteridaceae	Hemionitis	glabella	Hemionitis glabella	Marks et al. (2021)	(Mett.) Christenh.
Pteridophytes	Polypodiopsida	Polypodiales	Pteridaceae	Hemionitis	glauca	Hemionitis glauca	Gaff (1987)	(Cav.) Christenh.
Pteridophytes	Polypodiopsida	Polypodiales	Pteridaceae	Hemionitis	gracillima	Hemionitis gracillima	Pickett (1923)	(D.C.Eaton) Christenh.
Pteridophytes	Polypodiopsida	Polypodiales	Pteridaceae	Hemionitis	hirta	Hemionitis hirta	Gaff (1977), Mkhize (2018), Marks et al. (2021)	(Sw.) Christenh.
Pteridophytes	Polypodiopsida	Polypodiales	Pteridaceae	Hemionitis	hispida	Hemionitis hispida	Kirkpatrick (2008)	(Mett.) Christenh.
Pteridophytes	Polypodiopsida	Polypodiales	Pteridaceae	Hemionitis	inaequalis	Hemionitis inaequalis	Gaff (1977), Mkhize (2018), Marks et al. (2021)	(Kunze) Christenh.
Pteridophytes	Polypodiopsida	Polypodiales	Pteridaceae	Hemionitis	integerrima	Hemionitis integerrima	Gaff (1987)	(Hook.) Christenh.
Pteridophytes	Polypodiopsida	Polypodiales	Pteridaceae	Hemionitis	kitchingii	Hemionitis kitchingii	Gaff (1977)	(Baker) Christenh.
Pteridophytes	Polypodiopsida	Polypodiales	Pteridaceae	Hemionitis	lendigera	Hemionitis lendigera	Gaff (1987)	(Cav.) Christenh.
Pteridophytes	Polypodiopsida	Polypodiales	Pteridaceae	Hemionitis	longipilosa	Hemionitis longipilosa	Bondi et al. (2024)	(Bonap.) Christenh.
Pteridophytes	Polypodiopsida	Polypodiales	Pteridaceae	Hemionitis	marantae	Hemionitis marantae	Iljin 1931	(L.) Christenh.
Pteridophytes	Polypodiopsida	Polypodiales	Pteridaceae	Hemionitis	marginata	Hemionitis marginata	Gaff (1987)	(Kunth) Christenh.
Pteridophytes	Polypodiopsida	Polypodiales	Pteridaceae	Hemionitis	marlothii	Hemionitis marlothii	Gaff (1977)	(Hieron.) Christenh.
Pteridophytes	Polypodiopsida	Polypodiales	Pteridaceae	Hemionitis	morla	Hemionitis morla	Anthelme et al. (2011)	Christenh.
Pteridophytes	Polypodiopsida	Polypodiales	Pteridaceae	Hemionitis	mucronata	Hemionitis mucronata	Kirkpatrick (2008)	(D.C.Eaton) Christenh.
Pteridophytes	Polypodiopsida	Polypodiales	Pteridaceae	Hemionitis	muelleri	Hemionitis muelleri	Gaff & Latz (1978)	(Hook.) J.Sm.
Pteridophytes	Polypodiopsida	Polypodiales	Pteridaceae	Hemionitis	multifida	Hemionitis multifida	Gaff (1977)	(Sw.) Christenh.
Pteridophytes	Polypodiopsida	Polypodiales	Pteridaceae	Hemionitis	myriophylla	Hemionitis myriophylla	Iturriaga et al. (2000)	(Desv.) Christenh.
Pteridophytes	Polypodiopsida	Polypodiales	Pteridaceae	Hemionitis	nitidula	Hemionitis nitidula	Shah et al. (2019)	(Hook.) Christenh.
Pteridophytes	Polypodiopsida	Polypodiales	Pteridaceae	Hemionitis	notholaenoides	Hemionitis notholaenoides	Meirelles et al. (1997)	(Desv.) Christenh.
Pteridophytes	Polypodiopsida	Polypodiales	Pteridaceae	Hemionitis	ovata	Hemionitis ovata	Iturriaga et al. (2000)	(Desv.) Christenh.
Pteridophytes	Polypodiopsida	Polypodiales	Pteridaceae	Hemionitis	palmata	Hemionitis palmata	Kessler & Siorak (2007)	L.
Pteridophytes	Polypodiopsida	Polypodiales	Pteridaceae	Hemionitis	parryi	Hemionitis parryi	Eickmeier (1979)	(D.C.Eaton) Christenh.
Pteridophytes	Polypodiopsida	Polypodiales	Pteridaceae	Hemionitis	parviloba	Hemionitis parviloba	Gaff (1977)	(Sw.) Christenh.
Pteridophytes	Polypodiopsida	Polypodiales	Pteridaceae	Hemionitis	pectiniformis	Hemionitis pectiniformis	Rabarimanarivo et al. (2019)	(Baker) Christenh.
Pteridophytes	Polypodiopsida	Polypodiales	Pteridaceae	Hemionitis	pringlei	Hemionitis pringlei	Marks et al. (2021)	(Davenp.) Christenh.
Pteridophytes	Polypodiopsida	Polypodiales	Pteridaceae	Hemionitis	pteridioides	Hemionitis pteridioides	Mkhize (2018)	(Reichard) Christenh.
Pteridophytes	Polypodiopsida	Polypodiales	Pteridaceae	Hemionitis	pumilio	Hemionitis pumilio	Gaff and Latz 1978	(R.Br.) Christenh.
Pteridophytes	Polypodiopsida	Polypodiales	Pteridaceae	Hemionitis	quadripinnata	Hemionitis quadripinnata	Gaff (1977)	(Forssk.) Christenh.
Pteridophytes	Polypodiopsida	Polypodiales	Pteridaceae	Hemionitis	rotundifolia	Hemionitis rotundifolia	Gaff & Latz (1978)	(G.Forst.) Christenh.
Pteridophytes	Polypodiopsida	Polypodiales	Pteridaceae	Hemionitis	scioana	Hemionitis scioana	Bondi et al. (2024)	(Chiov.) Christenh.
Pteridophytes	Polypodiopsida	Polypodiales	Pteridaceae	Hemionitis	seticaulis	Hemionitis seticaulis	Gaff & Latz (1978)	(Hook.) ined.
Pteridophytes	Polypodiopsida	Polypodiales	Pteridaceae	Hemionitis	sieberi	Hemionitis sieberi	Gaff & Latz (1978)	(Kunze) Christenh.
Pteridophytes	Polypodiopsida	Polypodiales	Pteridaceae	Hemionitis	sinuata	Hemionitis sinuata	Kirkpatrick (2008)	(Lag.) Christenh.
Pteridophytes	Polypodiopsida	Polypodiales	Pteridaceae	Hemionitis	tenuifolia	Hemionitis tenuifolia	Gaff & Latz (1978)	(Burm.f.) Christenh.
Pteridophytes	Polypodiopsida	Polypodiales	Pteridaceae	Hemionitis	ternifolia	Hemionitis ternifolia	Iturriaga et al. (2000)	(Cav.) Christenh.
Pteridophytes	Polypodiopsida	Polypodiales	Pteridaceae	Hemionitis	tomentosa	Hemionitis tomentosa	Meirelles et al. (1997)	(Lam.) Raddi
Pteridophytes	Polypodiopsida	Polypodiales	Pteridaceae	Hemionitis	triangularis	Hemionitis triangularis	Holmlund et al. (2019)	(Kaulf.) Christenh.
Pteridophytes	Polypodiopsida	Polypodiales	Pteridaceae	Hemionitis	triphylla	Hemionitis triphylla	Marks et al. (2021)	(Lam.) Christenh.
Pteridophytes	Polypodiopsida	Polypodiales	Pteridaceae	Hemionitis	truncata	Hemionitis truncata	Kirkpatrick (2008)	(Goodd.) Christenh.
Pteridophytes	Polypodiopsida	Polypodiales	Pteridaceae	Hemionitis	varians	Hemionitis varians	Bondi et al. (2024)	(Raddi) Christenh.
Pteridophytes	Polypodiopsida	Polypodiales	Pteridaceae	Hemionitis	viridis	Hemionitis viridis	Gaff (1977)	(Forssk.) Christenh.
Pteridophytes	Polypodiopsida	Polypodiales	Pteridaceae	Hemionitis	wrightiana	Hemionitis wrightiana	Kirkpatrick (2008)	(Hook.) Christenh.
Pteridophytes	Polypodiopsida	Polypodiales	Pteridaceae	Hemionitis	wrightii	Hemionitis wrightii	Marks et al. (2021)	(Hook.) Christenh.
Pteridophytes	Polypodiopsida	Polypodiales	Pteridaceae	Onychium	divaricatum	Onychium divaricatum	Bondi et al. (2024)	(Poir.) Alston
Pteridophytes	Polypodiopsida	Polypodiales	Pteridaceae	Vittaria	isoetifolia	Vittaria isoetifolia	Hemp (2002)	Bory
Pteridophytes	Polypodiopsida	Schizaeales	Anemiaceae	Anemia	ferruginea	Anemia ferruginea	Ibisch et al. (1995)	Kunth
Pteridophytes	Polypodiopsida	Schizaeales	Anemiaceae	Anemia	flexuosa	Anemia flexuosa	Meirelles et al. (1997)	(Savigny) Sw.
Pteridophytes	Polypodiopsida	Schizaeales	Anemiaceae	Anemia	mexicana	Anemia mexicana	Kessler & Siorak (2007)	Klotzsch
Pteridophytes	Polypodiopsida	Schizaeales	Anemiaceae	Anemia	rotundifolia	Anemia rotundifolia	Kessler & Siorak (2007)	Schrad.
Pteridophytes	Polypodiopsida	Schizaeales	Anemiaceae	Anemia	villosa	Anemia villosa	Meirelles et al. (1997)	Humb. & Bonpl. ex Willd.
Pteridophytes	Polypodiopsida	Schizaeales	Schizaeaceae	Schizaea	pusilla	Schizaea pusilla	Hietz (2010)	Pursh
Pteridophytes	Polypodiopsida	Polypodiales	Pteridaceae	Notholaena	parryi	Notholaena parryi	Nobel 1978	NA
Bryophyta	Bryopsida	Dicranales	Dicranaceae	Dicranum	japonicum	Dicranum japonicum	Ochi 1952	NA
Bryophyta	Bryopsida	Hypnales	Lembophyllaceae	Isothecium	subdiversiforme	Isothecium subdiversiforme	Ochi 1952	NA
Bryophyta	Bryopsida	Hypnales	Neckeraceae	Macrosporiella	cozyoides	Macrosporiella cozyoides	Ochi 1952	NA
Bryophyta	Bryopsida	Hypnales	Thuidiaceae	Thuidium	japonicum	Thuidium japonicum	Ochi 1952	NA
Bryophyta	Polytrichopsida	Polytrichales	Polytrichaceae	Polytrichum	formosum	Polytrichum formosum	Ochi 1952, Proctor 2010	NA
Bryophyta	Bryopsida	Bryales	Mniaceae	Plagiomnium	maximoviczii	Plagiomnium maximoviczii	Ochi 1952, Wood 2007	NA
Bryophyta	Bryopsida	Pottiales	Pottiaceae	Syntrichia	caninervis	Syntrichia caninervis	Oliver et al 1993	NA
Bryophyta	Bryopsida	Pottiales	Pottiaceae	Syntrichia	norvegica	Syntrichia norvegica	Oliver et al 1993	NA
Bryophyta	Bryopsida	Pottiales	Pottiaceae	Triquetrella	papillata	Triquetrella papillata	Oliver et al 2000	NA
Pteridophytes	Polypodiopsida	Polypodiales	Aspleniaceae	Ceterach	officinarum	Ceterach officinarum	Oppenheimer and Halevy 1962, Schwab et al 1989	NA
Bryophyta	Bryopsida	Bryales	Phyllodrepaniaceae	Phyllodrepanium	falcifolium	Phyllodrepanium falcifolium	Pardow & Lakatos 2013	NA
Bryophyta	Bryopsida	Hypnales	Meteoriaceae	Zelometeorium	patulum	Zelometeorium patulum	Pardow & Lakatos 2013	NA
Bryophyta	Bryopsida	Hypnales	Pterobryaceae	Orthostichopsis	tetragona	Orthostichopsis tetragona	Pardow & Lakatos 2013	NA
Bryophyta	Bryopsida	Orthotrichales	Orthotrichaceae	Groutiella	mucronifolia	Groutiella mucronifolia mucronifolia	Pardow & Lakatos 2013	NA
Bryophyta	Bryopsida	Orthotrichales	Orthotrichaceae	Macromitrium	cf.	Macromitrium cf. leprieurii	Pardow & Lakatos 2013	NA
Bryophyta	Bryopsida	Orthotrichales	Orthotrichaceae	Macromitrium	cf.	Macromitrium cf. podocarpii	Pardow & Lakatos 2013	NA
Bryophyta	Bryopsida	Orthotrichales	Orthotrichaceae	Macromitrium	leprieurii	Macromitrium leprieurii	Pardow & Lakatos 2013	NA
Marchantiophyta	Jungermanniopsida	Porellales	Frullaniaceae	Frullania	nodulosa	Frullania nodulosa	Pardow & Lakatos 2013	NA
Marchantiophyta	Jungermanniopsida	Porellales	Lejeuneaceae	Archilejeunea	parviﬂora	Archilejeunea parviﬂora	Pardow & Lakatos 2013	NA
Marchantiophyta	Jungermanniopsida	Porellales	Lejeuneaceae	Ceratolejeunea	cornuta	Ceratolejeunea cornuta	Pardow & Lakatos 2013	NA
Marchantiophyta	Jungermanniopsida	Porellales	Lejeuneaceae	Mastigolejeunea	plicatiﬂora	Mastigolejeunea plicatiﬂora	Pardow & Lakatos 2013	NA
Marchantiophyta	Jungermanniopsida	Porellales	Lejeuneaceae	Stictolejeunea	squamata	Stictolejeunea squamata	Pardow & Lakatos 2013	NA
Marchantiophyta	Jungermanniopsida	Pallaviciniales	Pallaviciniaceae	Pallavicinia	lyellii	Pallavicinia lyellii	Pence et al 2005	NA
Pteridophytes	Polypodiopsida	Polypodiales	Polypodiaceae	Polypodium	polypodiodes	Polypodium polypodiodes	Pessin 1924, Stuart 1968, Gaff 1977, Iturriaga 2000	NA
Pteridophytes	Polypodiopsida	Polypodiales	Pteridaceae	Pellaea	atropurpurea	Pellaea atropurpurea	Pickett and Manuel 1926	NA
Pteridophytes	Polypodiopsida	Polypodiales	Pteridaceae	Pellaea	glabella	Pellaea glabella	Pickett and Manuel 1926	NA
Bryophyta	Bryopsida	Hypnales	Amblystegiaceae	Sanionia	uncinata	Sanionia uncinata	Pizarro et al 2019	NA
Pteridophytes	Lycopodiopsida	Selaginellales	Selaginellaceae	Selaginella	involvens	Selaginella involvens	Plancot et al 2019	(Sw.) Spring
Angiosperms	Magnoliopsida	Poales	Cyperaceae	Bulbostylis	NA	Bulbostylis	Porembski 2006	NA
Angiosperms	Magnoliopsida	Poales	Cyperaceae	Cephalocarpus	NA	Cephalocarpus	Porembski 2006	NA
Angiosperms	Magnoliopsida	Poales	Cyperaceae	Everardia	NA	Everardia	Porembski 2006	NA
Angiosperms	Eudicots	Lamiales	Gesneriaceae	Streptocarpus	spp	Streptocarpus spp	Porembski and Barthlott 2000	NA
Angiosperms	Eudicots	Lamiales	Scrophulariaceae	Limosella	spp	Limosella spp	Porembski and Barthlott 2000	NA
Angiosperms	Magnoliopsida	Pandanales	Velloziaceae	Pleurostima	sp.	Pleurostima sp.	Porembski and Barthlott 2000	NA
Angiosperms	Magnoliopsida	Poales	Cyperaceae	Fimbristylis	vahl?	Fimbristylis vahl?	Porembski and Barthlott 2000	NA
Angiosperms	Magnoliopsida	Poales	Cyperaceae	Microdracoides	squamosa	Microdracoides squamosa	Porembski and Barthlott 2000	Hua
Angiosperms	Magnoliopsida	Poales	Cyperaceae	Trilepis	Nees	Trilepis Nees	Porembski and Barthlott 2000	NA
Pteridophytes	Polypodiopsida	Polypodiales	Pteridaceae	Notholaena	R.	Notholaena R. Br. Sp.	Porembski and Barthlott 2000	NA
Pteridophytes	Polypodiopsida	Schizaeales	Schizaeaceae	Schizaea	sm.	Schizaea sm. Sp	Porembski and Barthlott 2000	NA
Marchantiophyta	Marchantiopsida	Marchantiales	Scapaniaceae	Scapania	gracilis	Scapania gracilis	Pressel 2009, Proctor 2010, Clausen 1964	NA
Bryophyta	Bryopsida	Dicranales	Leucobryaceae	Campylopus	introflexus	Campylopus introflexus	Pressel et al 2009	NA
Bryophyta	Bryopsida	Funariales	Funariaceae	Funaria	hygrometrica	Funaria hygrometrica	Pressel et al 2009	NA
Marchantiophyta	Jungermanniopsida	Jungermanniales	Arnelliaceae	Southbya	nigrella	Southbya nigrella	Pressel et al 2009	NA
Marchantiophyta	Jungermanniopsida	Jungermanniales	Arnelliaceae	Southbya	tophacea	Southbya tophacea	Pressel et al 2009	NA
Marchantiophyta	Jungermanniopsida	Porellales	Porellaceae	Porella	platyphylla	Porella platyphylla	Pressel et al 2009 , Marschall & Proctor 2013, Proctor 2010, Hearnshaw and Proctor 1982, Deltoro et al 1998	NA
Marchantiophyta	Marchantiopsida	Marchantiales	Ricciaceae	Riccia	okahandjana	Riccia okahandjana	Pressel et al 2009, Proctor 2010	NA
Marchantiophyta	Jungermanniopsida	Jungermanniales	Geocalycaceae	Saccogyna	viticulosa	Saccogyna viticulosa	Pressel et al 2009, Proctor 2010, Clausen 1964	NA
Bryophyta	Bryopsida	Hypnales	Meteoriaceae	Floribundaria	floribunda	Floribundaria floribunda	Proctor 2002	NA
Bryophyta	Bryopsida	Hypnales	Lembophyllaceae	Pilotrichella	ampullacea	Pilotrichella ampullacea	Proctor 2002, Proctor 2010	NA
Marchantiophyta	Jungermanniopsida	Porellales	Porellaceae	Porella	obtusata	Porella obtusata	Proctor 2003	NA
Bryophyta	Bryopsida	Hypnales	Lembophyllaceae	Weymouthia	cochlearifolia	Weymouthia cochlearifolia	Proctor 2004	NA
Bryophyta	Bryopsida	Hypnales	Lembophyllaceae	Weymouthia	mollis	Weymouthia mollis	Proctor 2004	NA
Bryophyta	Polytrichopsida	Polytrichales	Polytrichaceae	Pogonatum	perichaetiale	Pogonatum perichaetiale	Proctor 2005	NA
Bryophyta	Polytrichopsida	Polytrichales	Polytrichaceae	polytrichadelphus	aristatus	polytrichadelphus aristatus	Proctor 2005	NA
Bryophyta	Polytrichopsida	Polytrichales	Polytrichaceae	Polytrichum	juniperinum	Polytrichum juniperinum	Proctor 2005	NA
Bryophyta	Bryopsida	Hypnales	Hylocomiaceae	Rhytidiadelphus	squarrosus	Rhytidiadelphus squarrosus	Proctor 2010	NA
Bryophyta	Bryopsida	Hypnales	Thuidiaceae	Anomondon	viticulosus	Anomondon viticulosus	Proctor 2010	NA
Marchantiophyta	Marchantiopsida	Marchantiales	Exormothecaceae	Exormotheca	putulosa	Exormotheca putulosa	Proctor 2010	NA
Marchantiophyta	Marchantiopsida	Marchantiales	Targioniaceae	Targionia	hypophylla	Targionia hypophylla	Proctor 2010	NA
Pteridophytes	Lycopodiopsida	Selaginellales	Selaginellaceae	Selaginella	underwoodii	Selaginella underwoodii	Proctor 2010	NA
Pteridophytes	Polypodiopsida	Polypodiales	Aspleniaceae	Asplenium	adiantun-nigrum	Asplenium adiantun-nigrum	Proctor 2010	NA
Pteridophytes	Polypodiopsida	Polypodiales	Aspleniaceae	Asplenium	ceterach	Asplenium ceterach	Proctor 2010	L.
Pteridophytes	Polypodiopsida	Polypodiales	Aspleniaceae	Asplenium	obovatum	Asplenium obovatum	Proctor 2010	Viv.
Pteridophytes	Polypodiopsida	Polypodiales	Polypodiaceae	Polypodium	interjectum	Polypodium interjectum	Proctor 2010	Shivas
Bryophyta	Bryopsida	Grimmiales	Grimmiaceae	Grimmia	pulvinata	Grimmia pulvinata	Proctor 2010, Proctor 2003	NA
Pteridophytes	Polypodiopsida	Hymenophyllales	Hymenophyllaceae	hymenophyllum	sanguinolrntum	hymenophyllum sanguinolrntum	Proctor and Pence 2002	NA
Pteridophytes	Polypodiopsida	Hymenophyllales	Hymenophyllaceae	hymenophyllum	tunbriggense	hymenophyllum tunbriggense	Proctor and Pence 2002	NA
Pteridophytes	Polypodiopsida	Hymenophyllales	Hymenophyllaceae	hymenophyllum	wilsonii	hymenophyllum wilsonii	Proctor and Pence 2002, Proctor 2010	NA
Pteridophytes	Polypodiopsida	Polypodiales	Polypodiaceae	Polypodium	cambricum	Polypodium cambricum	Proctor and Pence 2002, Proctor 2010	L.
Angiosperms	Magnoliopsida	Poales	Cyperaceae	Carex	physodes	Carex physodes	Proctor and Tuba 2002	NA
Bryophyta	Bryopsida	Hypnales	Leptodontaceae	Leptodon	smithii	Leptodon smithii	Proctor and Tuba 2002	NA
Angiosperms	Magnoliopsida	Pandanales	Velloziaceae	Xerophyta	schlechteri	Xerophyta schlechteri	Radermacher et al. 2019	(Baker) N.L. Menezes
Pteridophytes	Polypodiopsida	Polypodiales	Polypodiaceae	Polypodium	virginianum	Polypodium virginianum	Reynolds and Bewley 1993	L.
Angiosperms	Magnoliopsida	Pandanales	Velloziaceae	Nanuza	plicata	Nanuza plicata	Rosetto and Dolder 1996	(Mart.) L.B.Sm. & Ayensu
Bryophyta	Bryopsida	Grimmiales	Grimmiaceae	Grimmia	anodon	Grimmia anodon	Rundel & Lange 1980	NA
Bryophyta	Bryopsida	Pottiales	Pottiaceae	Barbula	aurea	Barbula aurea	Rundel & Lange 1980	NA
Bryophyta	Bryopsida	Pottiales	Pottiaceae	Pseudocrossidium	crinitum	Pseudocrossidium crinitum	Rundel & Lange 1980	NA
Bryophyta	Bryopsida	Dicranales	Dicranaceae	Dicranum	majus	Dicranum majus	Smirnoff 1992	NA
Bryophyta	Bryopsida	Hypnales	Thuidiaceae	Thuidium	tamariscinum	Thuidium tamariscinum	Smirnoff 1992	NA
Bryophyta	Bryopsida	Pottiales	Pottiaceae	Crossidium	crassinerve	Crossidium crassinerve	Stark & Delgadillo 2003	NA
Marchantiophyta	Marchantiopsida	Marchantiales	Ricciaceae	Riccia	fluitans	Riccia fluitans	Volk 1984, Pence et al 2005	NA
Bryophyta	Bryopsida	Funariales	Funariaceae	Physcomitrella	patens	Physcomitrella patens	Wang et al 2009	NA
Pteridophytes	Polypodiopsida	Polypodiales	Aspleniaceae	Asplenium	pringlei	Asplenium pringlei	Wittrock 1891	Davenp.
Pteridophytes	Polypodiopsida	Polypodiales	Pteridaceae	Cheilanthes	lendigera	Cheilanthes lendigera	Wittrock 1891	NA
Pteridophytes	Polypodiopsida	Polypodiales	Woodsiaceae	Woodsia	ilvensis	Woodsia ilvensis	Wittrock 1891	(L.) R. Br.
Pteridophytes	Polypodiopsida	Polypodiales	Aspleniaceae	Asplenium	trichomanes	Asplenium trichomanes	Wittrock 1891, Kappen 1964, Proctor 2010	L.
Anthocerotophyta	Dendrocerotidae	Dendrocerotales	Dendrocerotaceae	Dendroceros	granulosus	Dendroceros granulosus	Wood 2007	NA
Bryophyta	Bryopsida	Bartramiales	Bartramiaceae	Bartramia	stricta	Bartramia stricta	Wood 2007	NA
Bryophyta	Bryopsida	Bryales	Bryaceae	Bryum	algovicum	Bryum algovicum	Wood 2007	NA
Bryophyta	Bryopsida	Bryales	Bryaceae	Bryum	argenteum	Bryum argenteum	Wood 2007	NA
Bryophyta	Bryopsida	Bryales	Bryaceae	Bryum	caespiticium	Bryum caespiticium	Wood 2007	NA
Bryophyta	Bryopsida	Bryales	Bryaceae	Bryum	capillare	Bryum capillare	Wood 2007	NA
Bryophyta	Bryopsida	Bryales	Mniaceae	Mnium	marginatum	Mnium marginatum	Wood 2007	NA
Bryophyta	Bryopsida	Bryales	Mniaceae	Mnium	spinosum	Mnium spinosum	Wood 2007	NA
Bryophyta	Bryopsida	Bryales	Mniaceae	Mnium	stellare	Mnium stellare	Wood 2007	NA
Bryophyta	Bryopsida	Bryales	Mniaceae	Plagiomnium	cinclidoides	Plagiomnium cinclidoides	Wood 2007	NA
Bryophyta	Bryopsida	Bryales	Mniaceae	Plagiomnium	elatum	Plagiomnium elatum	Wood 2007	NA
Bryophyta	Bryopsida	Bryales	Mniaceae	Plagiomnium	medium	Plagiomnium medium	Wood 2007	NA
Bryophyta	Bryopsida	Bryales	Mniaceae	Plagiomnium	rostratum	Plagiomnium rostratum	Wood 2007	NA
Bryophyta	Bryopsida	Bryales	Mniaceae	Plagiomnium	undulatum	Plagiomnium undulatum	Wood 2007	NA
Bryophyta	Bryopsida	Bryales	Mniaceae	Pohlia	cruda	Pohlia cruda	Wood 2007	NA
Bryophyta	Bryopsida	Bryales	Mniaceae	Pohlia	elongata	Pohlia elongata	Wood 2007	NA
Bryophyta	Bryopsida	Bryales	Mniaceae	Pohlia	ludwigii	Pohlia ludwigii	Wood 2007	NA
Bryophyta	Bryopsida	Bryales	Mniaceae	Pohlia	rothii	Pohlia rothii	Wood 2007	NA
Bryophyta	Bryopsida	Bryales	Mniaceae	Rhizomnium	punctatum	Rhizomnium punctatum	Wood 2007	NA
Bryophyta	Bryopsida	Dicranales	Dicranaceae	Amphidium	lapponicum	Amphidium lapponicum	Wood 2007	NA
Bryophyta	Bryopsida	Dicranales	Dicranaceae	Dicranum	fuscscens	Dicranum fuscscens	Wood 2007	NA
Bryophyta	Bryopsida	Dicranales	Dicranaceae	Dicranum	scoparium	Dicranum scoparium	Wood 2007	NA
Bryophyta	Bryopsida	Dicranales	Dicranaceae	Dicranum	viride	Dicranum viride	Wood 2007	NA
Bryophyta	Bryopsida	Dicranales	Dicranaceae	Paraleucobryum	longifolium	Paraleucobryum longifolium	Wood 2007	NA
Bryophyta	Bryopsida	Dicranales	Fissidentaceae	Fissidens	adianthoides	Fissidens adianthoides	Wood 2007	NA
Bryophyta	Bryopsida	Dicranales	Fissidentaceae	Fissidens	bryoides	Fissidens bryoides	Wood 2007	NA
Bryophyta	Bryopsida	Dicranales	Fissidentaceae	Fissidens	crassipes	Fissidens crassipes	Wood 2007	NA
Bryophyta	Bryopsida	Dicranales	Fissidentaceae	Fissidens	dubius	Fissidens dubius	Wood 2007	NA
Bryophyta	Bryopsida	Dicranales	Fissidentaceae	Fissidens	taxifolius	Fissidens taxifolius	Wood 2007	NA
Bryophyta	Bryopsida	Dicranales	Leucobryaceae	Dicranodontium	denudatum	Dicranodontium denudatum	Wood 2007	NA
Bryophyta	Bryopsida	Dicranales	Rhabdoweisiaceae	Dicranoweisia	cirrata	Dicranoweisia cirrata	Wood 2007	NA
Bryophyta	Bryopsida	Encalyptales	Encalyptaceae	Encalypta	streptocarpa	Encalypta streptocarpa	Wood 2007	NA
Bryophyta	Bryopsida	Grimmiales	Grimmiaceae	Grimmia	elatior	Grimmia elatior	Wood 2007	NA
Bryophyta	Bryopsida	Grimmiales	Grimmiaceae	Grimmia	muhlenbeckii	Grimmia muhlenbeckii	Wood 2007	NA
Bryophyta	Bryopsida	Grimmiales	Grimmiaceae	Grimmia	ovata	Grimmia ovata	Wood 2007	NA
Bryophyta	Bryopsida	Grimmiales	Grimmiaceae	Racomitrium	aciculare	Racomitrium aciculare	Wood 2007	NA
Bryophyta	Bryopsida	Grimmiales	Grimmiaceae	Racomitrium	canescens	Racomitrium canescens	Wood 2007	NA
Bryophyta	Bryopsida	Grimmiales	Grimmiaceae	Racomitrium	heterostichum	Racomitrium heterostichum	Wood 2007	NA
Bryophyta	Bryopsida	Hypnales	Amblystegiaceae	Campylium	sommerfeltii	Campylium sommerfeltii	Wood 2007	NA
Bryophyta	Bryopsida	Hypnales	Brachytheciaceae	Brachythecium	rivulare	Brachythecium rivulare	Wood 2007	NA
Bryophyta	Bryopsida	Hypnales	Brachytheciaceae	Cirriphyllum	cirrosum	Cirriphyllum cirrosum	Wood 2007	NA
Bryophyta	Bryopsida	Hypnales	Brachytheciaceae	Eurhynchium	pumilum	Eurhynchium pumilum	Wood 2007	NA
Bryophyta	Bryopsida	Hypnales	Brachytheciaceae	Eurhynchium	speciosum	Eurhynchium speciosum	Wood 2007	NA
Bryophyta	Bryopsida	Hypnales	Brachytheciaceae	Eurhynchium	straitum	Eurhynchium straitum	Wood 2007	NA
Bryophyta	Bryopsida	Hypnales	Brachytheciaceae	Homalothecium	sericeum	Homalothecium sericeum	Wood 2007	NA
Bryophyta	Bryopsida	Hypnales	Climaciaceae	Climacium	dendroides	Climacium dendroides	Wood 2007	NA
Bryophyta	Bryopsida	Hypnales	Fabroniaceae	Fabronia	ciliaris	Fabronia ciliaris	Wood 2007	NA
Bryophyta	Bryopsida	Hypnales	Fontinalaceae	Fontinalis	squamosa	Fontinalis squamosa	Wood 2007	NA
Bryophyta	Bryopsida	Hypnales	Hylocomiaceae	Pleurozium	schreberi	Pleurozium schreberi	Wood 2007	NA
Bryophyta	Bryopsida	Hypnales	Hylocomiaceae	Rhytidiadelphus	triquetrus	Rhytidiadelphus triquetrus	Wood 2007	NA
Bryophyta	Bryopsida	Hypnales	Leucodontaceae	Pterogonium	gracile	Pterogonium gracile	Wood 2007	NA
Bryophyta	Bryopsida	Hypnales	Neckeraceae	Neckera	complanata	Neckera complanata	Wood 2007	NA
Bryophyta	Bryopsida	Hypnales	Plagiotheciaceae	Plagiothecium	cavifolium	Plagiothecium cavifolium	Wood 2007	NA
Bryophyta	Bryopsida	Hypnales	Plagiotheciaceae	Plagiothecium	denticulatum	Plagiothecium denticulatum	Wood 2007	NA
Bryophyta	Bryopsida	Hypnales	Plagiotheciaceae	Plagiothecium	nemorale	Plagiothecium nemorale	Wood 2007	NA
Bryophyta	Bryopsida	Hypnales	Plagiotheciaceae	Plagiothecium	platyphyllum	Plagiothecium platyphyllum	Wood 2007	NA
Bryophyta	Bryopsida	Hypnales	Plagiotheciaceae	Plagiothecium	succulentum	Plagiothecium succulentum	Wood 2007	NA
Bryophyta	Bryopsida	Hypnales	Stereophyllaceae	Stereophyllum	radiculosum	Stereophyllum radiculosum	Wood 2007	NA
Bryophyta	Bryopsida	Hypnales	Thuidiaceae	Anomodon	longifolius	Anomodon longifolius	Wood 2007	NA
Bryophyta	Bryopsida	Hypnales	Thuidiaceae	Anomodon	rostratus	Anomodon rostratus	Wood 2007	NA
Bryophyta	Bryopsida	Hypnales	Thuidiaceae	Thuidium	urceolatum	Thuidium urceolatum	Wood 2007	NA
Bryophyta	Bryopsida	Orthotrichales	Orthotrichaceae	Orthotrichum	rupestre	Orthotrichum rupestre	Wood 2007	NA
Bryophyta	Bryopsida	Orthotrichales	Orthotrichaceae	Orthotrichum	stramineum	Orthotrichum stramineum	Wood 2007	NA
Bryophyta	Bryopsida	Orthotrichales	Orthotrichaceae	Orthotrichum	tenellum	Orthotrichum tenellum	Wood 2007	NA
Bryophyta	Bryopsida	Orthotrichales	Orthotrichaceae	Ulota	ludwigii	Ulota ludwigii	Wood 2007	NA
Bryophyta	Bryopsida	Pottiales	Pottiaceae	Anoectangium	aestivum	Anoectangium aestivum	Wood 2007	NA
Bryophyta	Bryopsida	Pottiales	Pottiaceae	Anoectangium	compactum	Anoectangium compactum	Wood 2007	NA
Bryophyta	Bryopsida	Pottiales	Pottiaceae	Barbula	unguiculata	Barbula unguiculata	Wood 2007	NA
Bryophyta	Bryopsida	Pottiales	Pottiaceae	Bryoerythrophyllum	recurvirostrum	Bryoerythrophyllum recurvirostrum	Wood 2007	NA
Bryophyta	Bryopsida	Pottiales	Pottiaceae	Didymodon	insulanus	Didymodon insulanus	Wood 2007	NA
Bryophyta	Bryopsida	Pottiales	Pottiaceae	Syntrichia	ruralis	Syntrichia ruralis	Wood 2007	NA
Bryophyta	Bryopsida	Pottiales	Pottiaceae	Tortula	brevissima	Tortula brevissima	Wood 2007	NA
Bryophyta	Bryopsida	Pottiales	Pottiaceae	Tortula	inermis	Tortula inermis	Wood 2007	NA
Bryophyta	Bryopsida	Pottiales	Pottiaceae	Tortula	lanceola	Tortula lanceola	Wood 2007	NA
Bryophyta	Bryopsida	Pottiales	Pottiaceae	Tortula	muralis	Tortula muralis	Wood 2007	NA
Bryophyta	Bryopsida	Pottiales	Pottiaceae	Tortula	revolvens	Tortula revolvens	Wood 2007	NA
Bryophyta	Bryopsida	Rhizogoniales	Rhizogoniaceae	Pyrrhobryum	spiniforme	Pyrrhobryum spiniforme	Wood 2007	NA
Bryophyta	Bryopsida	Splachnales	Splachnaceae	Splachnum	sphaericum	Splachnum sphaericum	Wood 2007	NA
Bryophyta	Bryopsida	Timmiales	Timmiaceae	Timmia	austriaca	Timmia austriaca	Wood 2007	NA
Bryophyta	Dicranidae	Pseudoditrichales	Ditrichaceae	Ceratodon	purpureus	Ceratodon purpureus	Wood 2007	NA
Bryophyta	Polytrichopsida	Polytrichales	Polytrichaceae	Pogonatum	aloides	Pogonatum aloides	Wood 2007	NA
Bryophyta	Tetraphidopsida	Tetraphidales	Tetraphidacae	Tetraphis	pellucida	Tetraphis pellucida	Wood 2007	NA
Marchantiophyta	Jungermanniopsida	Fossombroniales	Fossombroniaceae	Fossombronia	foveolata	Fossombronia foveolata	Wood 2007	NA
Marchantiophyta	Jungermanniopsida	Jungermanniales	Anastrophyllaceae	Isopaches	bicrenatus	Isopaches bicrenatus	Wood 2007	NA
Marchantiophyta	Jungermanniopsida	Jungermanniales	Calypogeiaceae	Calypogeia	trichomanes	Calypogeia trichomanes	Wood 2007	NA
Marchantiophyta	Jungermanniopsida	Jungermanniales	Cephaloziellaceae	Cephaloziella	byssacea	Cephaloziella byssacea	Wood 2007	NA
Marchantiophyta	Jungermanniopsida	Jungermanniales	Gymnomitriaceae	Nardia	scalaris	Nardia scalaris	Wood 2007	NA
Marchantiophyta	Jungermanniopsida	Jungermanniales	Herbertaceae	Herbertus	juniperinus	Herbertus juniperinus	Wood 2007	NA
Marchantiophyta	Jungermanniopsida	Jungermanniales	Jungermanniineae	Barbilophozia	barbata	Barbilophozia barbata	Wood 2007	NA
Marchantiophyta	Jungermanniopsida	Jungermanniales	Jungermanniineae	Barbilophozia	hatcheri	Barbilophozia hatcheri	Wood 2007	NA
Marchantiophyta	Jungermanniopsida	Jungermanniales	lagiochilaceae	Plagiochila	asplenioides	Plagiochila asplenioides	Wood 2007	NA
Marchantiophyta	Jungermanniopsida	Jungermanniales	Lepidoziaceae	Bazzania	cuneistipula	Bazzania cuneistipula	Wood 2007	NA
Marchantiophyta	Jungermanniopsida	Jungermanniales	Lepidoziaceae	Bazzania	stolonifera	Bazzania stolonifera	Wood 2007	NA
Marchantiophyta	Jungermanniopsida	Jungermanniales	Lepidoziaceae	Bazzania	trilobata	Bazzania trilobata	Wood 2007	NA
Marchantiophyta	Jungermanniopsida	Jungermanniales	Lepidoziaceae	Lepidozia	reptans	Lepidozia reptans	Wood 2007	NA
Marchantiophyta	Jungermanniopsida	Jungermanniales	Lophocoleaceae	Lophocolea	cuspidata	Lophocolea cuspidata	Wood 2007	NA
Marchantiophyta	Jungermanniopsida	Jungermanniales	Lophocoleaceae	Lophocolea	heterophylla	Lophocolea heterophylla	Wood 2007	NA
Marchantiophyta	Jungermanniopsida	Jungermanniales	Trichocoleaceae	Trichocolea	elliottii	Trichocolea elliottii	Wood 2007	NA
Marchantiophyta	Jungermanniopsida	Metzgeriales	Metzgeriaceae	Metzgeria	hamata	Metzgeria hamata	Wood 2007	NA
Marchantiophyta	Jungermanniopsida	Porellales	Lejeuneaceae	Omphalanthus	filiformis	Omphalanthus filiformis	Wood 2007	NA
Marchantiophyta	Jungermanniopsida	Porellales	Porellaceae	Cololejeunea	calcarea	Cololejeunea calcarea	Wood 2007	NA
Marchantiophyta	Marchantiopsida	Marchantiales	Aytoniaceae	Plagiochasma	rupestre	Plagiochasma rupestre	Wood 2007	NA
Marchantiophyta	Marchantiopsida	Marchantiales	Marchantiaceae	Corsinia	coriandrina	Corsinia coriandrina	Wood 2007	NA
Marchantiophyta	Marchantiopsida	Marchantiales	Ricciaceae	Riccia	bicarinata	Riccia bicarinata	Wood 2007	NA
Marchantiophyta	Marchantiopsida	Marchantiales	ricciaceae	Riccia	sorocarpa	Riccia sorocarpa	Wood 2007	NA
Bryophyta	Bryopsida	Bryales	Mniaceae	Mnium	hornum	Mnium hornum	Wood 2007 Proctor 2010	NA
Bryophyta	Bryopsida	Hedwigales	Hedwigiaceae	Hedwigia	ciliata	Hedwigia ciliata	Wood 2007, Deltoro et al 1998	NA
Bryophyta	Bryopsida	Diphysciales	Diphysciaceae	Diphyscium	foliosum	Diphyscium foliosum	Wood 2007, Duckett 1994	NA
Bryophyta	Bryopsida	Bryales	Mniaceae	Plagiomnium	cuspidatum	Plagiomnium cuspidatum	Wood 2007, Streusand et al 1986	NA
Pteridophytes	Lycopodiopsida	Selaginellales	Selaginellaceae	Selaginella	tamariscina	Selaginella tamariscina	Mkhize (2018)	(P. Beauv.) Spring
Anthocerotophyta	Anthocerotopsida	Anthocerotales	Dendrocerotaceae	Anthoceros	angustus	Anthoceros angustus	Zhang et al 2020	NA
